# Supplementary material for: What evidence exists on the impact of anthropogenic radiofrequency electromagnetic fields on animals and plants in the environment: a systematic map
Source: Environ Evid. 2023 May 11;12:9. doi: 10.1186/s13750-023-00304-3 (PMC11378816; doi:10.1186/s13750-023-00304-3)
Supplement: Supplementary file 3 — Additional file 3. Lists of unobtainable and excluded articles. [file 13750_2023_304_MOESM3_ESM.xlsx]

## Sheet: READ ME
Additional file Z. Unobtainable articles and excluded full-texts: Bibliographic details of all studies that passed abstract screening but were not included in the final systematic map and the reasons why they were excluded.
Author	Author(s) of publication
Year	Year of publication
Title	Title of publication
Reference type	Type of reference (Journal article or conference proceedings
Reason for exclusion	Reason for exclusion based on PECO and eligibilty criteria: Population, Exposure, Comparator, Outcome, Study design, Review
Volume	Volume
Issue	Issue
Pages	Pages

## Sheet: Unobtaianable articles
Author(s)	Year	Title	Journal	Volume	Issue	Pages	Reference type
Bellad A.; Kubihal C. V.	2015	Effect of cell phone radiations on morphological and biochemical parameters of moth bean (Vigna aconitifolia) and wheat (Triticum aestivum)-GSM vs CDMA	The Indian Journal of Nutrition and Dietetics	52	4	390-396	Journal Article
Cabe P. A.; McRee D. I.	1980	BEHAVIORAL TERATOLOGICAL EFFECTS OF MICROWAVE-RADIATION IN JAPANESE QUAIL (COTURNIX-COTURNIX-JAPONICA) - AN EXPLORATORY-STUDY	Neurobehavioral Toxicology	2	4	291-296	Journal Article
Deichmann W. B.; Bernal E.; Stephens F.; Landeen K.	1963	CHRONIC EXPOSURE OF DOGS TO MICROWAVE RADIATION OF 24,000 MEGACYCLES AND A POWER DENSITY OF 20 MW/CM2.TECHN NOTE RADC-TDR-62-604	Radc tdr	86		1-29	Journal Article
Racuciu M.; Iftode C.; Miclaus S.	2016	ATHERMAL MICROWAVE RADIATION AFFECTS THE GENETIC OF VEGETAL EMBRYOS	Environmental Engineering and Management Journal	15	12	2561-2568	Journal Article
Remya K.; Murugan K.	2011	Effect of mobile phone radiation on antioxidant machinery in roots of onion (Allium cepa L.)	Asian Journal of Experimental Biological Sciences	2	4	667-672	Journal Article
Thaxton J.; Parkhurst C.; McRee D.	1978	Reproduction in Japanese quail subjected to microwave radiation as embryos	Poultry Science	57	4	1167-1167	Conference proceedings
Upadhyaya C.; Dwivedi V. V.; Upadhyaya T.	2012	Effects of Electromagnetic Waves on a Medicinal Plant	Wireless Communication	4	13	807-809	Journal article
Wasserman F. E.; Patterson D.; Kunz T.; Battista S.; Byman D.	1986	Effects of chronic continuous wave microwave radiation (2. 45 GHz) on the foraging behavior of the white-throated sparrow	Space Sol. Power Rev.;(United States)	6	2		Journal article
Zare H.; Mohsenzadeh S.; Moradshahi A.	2015	Effects of Electromagnetic Waves with High Frequency (940 MHz) Cause Increase Catalase and H2O2 in Zea Mays L	Intr. J. Agri. Crop. Sci	8	4	642-649	Journal article

## Sheet: Excluded articles
Author(s)	Year	Title	Volume	Issue	Pages	Publisher	Reference type	Reason for exclusion
Abdurahimov N.; Lagunov A.; Melehov V.	2017	Study of Influence of 2.4 GHz Electromagnetic Waves on Electrophysical Properties of Coniferous Trees Wood				4th International Young Researchers' Conference - Physics, Technologies and Innovation (PTI)	Conference Proceedings	Outcome
Abufadda M.; Erdélyi A.; Krizsán G.; Hebling J.; Fülöp J. A.; Molnár L.	2019	THz Pulses Stimulate the Tail Segment Regeneration of the Earthworm Eisenia Andrei			1-1	2019 Conference on Lasers and Electro-Optics Europe & European Quantum Electronics Conference (CLEO/Europe-EQEC), Munich, Germany	Conference Proceedings	Study design
Accinni L.; De Martino C.; Mariutti G.	1988	Effects of radiofrequency radiation on rabbit kidney: a morphological and immunological study	49	1	22-37	Exp Mol Pathol	Journal Article	Population
Adair E. R.; Adams B. W.	1980	Microwaves induce peripheral vasodilation squirrel monkeys	207	4437	1381-1383	Science	Journal Article	Population
Adair E. R.; Spiers D. E.; Stolwijk J. A.; Wenger C. B.	1983	Technical note: on changes in evaporative heat loss that result from exposure to nonionizing electromagnetic radiation	18	2	209-211	J Microw Power	Journal Article	Study design
Akoev G.; Avelev V.; Chalisova N.; Lyudino M.	1993	Effect of millimeter band electromagnetic radiation on a culture of sensory neurons from the chick embryo	25	3	149-151	Neurophysiology	Journal Article	Study design
Aksu R.; Ugur F.; Bicer C.; Menku A.; Güler G.; Madenoglu H.; Canpolat D. G.; Boyaci A.	2010	The efficiency of pulsed radiofrequency application on L5 and l6 dorsal roots in rabbits developing neuropathic pain	35	1	11-15	Reg Anesth Pain Med	Journal Article	Population
Albert E. N.; Slaby F.; Roche J.; Loftus J.	1987	Effect of amplitude-modulated 147 MHz radiofrequency radiation on calcium ion efflux from avian brain tissue	109	1	19-27	Radiat Res	Journal Article	Study design
Ali M. F.; Belamgi S.; Ray S.	2015	A study of specific absorption rate and shielding effectiveness for money plant at 2.4 GHz	21	2		Microwave Review	Journal Article	Study design
Almeida R. L. J.; Santos N. C.; Feitoza J. V. F.; Ribeiro V. H. D.; Silva V. M. D.; de Figueiredo M. J.; Ribeiro C. A. C.; Galdino P. O.; Queiroga A. H. F.; Muniz C. E. D.	2022	The impact of the pulsed electric field on the structural, morphological, functional, textural, and rheological properties of red rice starch (Oryza sativa)				Journal of Food Process Engineering	Journal Article	Outcome
Arber S. L.	1981	The effect of microwave radiation on passive membrane properties of snail neurons	16	1	15-20	J Microw Power	Journal Article	Study design
Arber S. L.	1981	The effect of microwaves on dimensions and nucleic-acid concentration in snail neurons	16	1	21-23	J Microw Power	Journal Article	Study design
Arber S. L.; Lin J. C.	1983	Microwave enhancement of membrane conductance in snail neurons: role of temperature	15	3	259-260	Physiol Chem Phys Med NMR	Journal Article	Study design
Arber S. L.; Lin J. C.	1985	Extracellular calcium and microwave enhancement of membrane conductance in snail neurons	24	2	149-156	Radiat Environ Biophys	Journal Article	Study design
Arber S. L.; Neilly J. P.; Lin J. C.; Kriho V.	1986	The effect of 2450 MHz microwave radiation on the ultrastructure of snail neurons	18	4	243-249	Physiol Chem Phys Med NMR	Journal Article	Study design
Attri P.; Okumura T.; Koga K.; Shiratani M.; Wang D. Y.; Takahashi K.; Takaki K.	2022	Outcomes of Pulsed Electric Fields and Nonthermal Plasma Treatments on Seed Germination and Protein Functions	12	2		Agronomy-Basel	Journal Article	Review
Bawin S. M.; Adey W. R.; Sabbot I. M.	1978	Ionic factors in release of 45Ca2+ from chicken cerebral tissue by electromagnetic fields	75	12	6314-6318	PNAS	Journal Article	Study design
Berman E.; Chacon L.; House D.; Koch B.; Koch W.; Leal J.; Løvtrup S.; Mantiply E.; Martin A.; Martucci G.	1990	The effects of a pulsed magnetic field on chick embryos	11	2	169-87	Bioelectromagnetics	Journal Article	Exposure
Bernat R.	1985	Glutathione concentration and peptidase activity in the lens after exposure to microwaves	36	5-6	360-365	Acta Physiol Pol	Journal Article	Population
Birenbaum L.; Kaplan I. T.; Metlay W.; Rosenthal S. W.; Schmidt H.; Zaret M. M.	1969	Effects of microwaves on the rabbit eye	4	4	232-243	J Microw Power	Journal Article	Population
Birenbaum L.; Kaplan I. T.; Metlay W.; Rosenthal S. W.; Zaret M. M.	1975	Microwave and infra-red effects on heart rate, respiration rate and subcutaneous temperature of the rabbit	10	1	3-18	J Microw Power	Journal Article	Population
Biron D.; Vincent C.; Giroux M.; Maire A.	1996	Lethal effects of microwave exposures on eggs and pupae of the cabbage maggot and cabbage plants	31	4	228-237	Journal of Microwave Power and Electromagnetic Energy	Journal Article	Outcome
Blackman C. F.; Benane S. G.; Joines W. T.; Hollis M. A.; House D. E.	1980	Calcium-ion efflux from brain tissue: power-density versus internal field-intensity dependencies at 50-MHz RF radiation	1	3	277-283	Bioelectromagnetics	Journal Article	Study design
Bogolyubov V. M.; Zubkova S. M.; Frenkel I. D.; Sokolova Z. A.; Laprun I. B.	1988	The functional state of thymus cells following microwave exposure of endocrine glands	115	1	44-53	Radiat Res	Journal Article	Population
Bollemeijer J. G.; Lagendijk J. J.; van Best J. A.; de Leeuw A. A.; van Delft J. L.; de Wolff-Rouendaal D.; Oosterhuis J. A.; Schipper J.	1989	Effects of microwave-induced hyperthermia on the anterior segment of healthy rabbit eyes	227	3	271-276	Graefes Arch Clin Exp Ophthalmol	Journal Article	Population
Braithwaite L.; Morrison W.; Otten L.; Pei D.	1991	Exposure of fertile chicken eggs to microwave radiation (2.45 GHz, CW) during incubation: technique and evaluation	26	4	206-214	Journal of microwave power and electromagnetic energy	Journal Article	Outcome
Budak G. G.; Muluk N. B.; Budak B.; Ozturk G. G.; Apan A.; Seyhan N.	2009	Effects of intrauterine and extrauterine GSM-like radiofrequency on distortion product otoacoustic emissions in infant female rabbits	5	2	209-217	J Int Adv Otol	Journal Article	Population
Budak G. G.; Muluk N. B.; Budak B.; Ozturk G. G.; Apan A.; Seyhan N.	2009	Effects of GSM-like radiofrequency on distortion product otoacoustic emissions of rabbits: comparison of infants versus adults	73	8	1143-1147	Int J Pediatr Otorhinolaryngol	Journal Article	Population
Budak G. G.; Muluk N. B.; Budak B.; Ozturk G. G.; Apan A.; Seyhan N.	2009	Effects of intrauterine and extrauterine exposure to GSM-like radiofrequency on distortion product otoacoustic emissions in infant male rabbits	73	3	391-399	Int J Pediatr Otorhinolaryngol	Journal Article	Population
Budak G. G.; Muluk N. B.; Ozturk G. G.; Budak B.; Apan A.; Seyhan N.; Sanli C.	2009	Effects of GSM-like radiofrequency on distortion product otoacoustic emissions in pregnant adult rabbits	32	2	E112-E116	Clin Invest Med	Journal Article	Population
Cantürk Tan F.; Yalçin B.; Yay A. H.; Tan B.; Yeğin K.; Daşdağ S.	2022	Effects of pre and postnatal 2450 MHz continuous wave (CW) radiofrequency radiation on thymus: Four generation exposure	41	3	315-324	Electromagn Biol Med	Journal Article	Population
Cecchetti D.; Pawelek A.; Wyszkowska J.; Antoszewski M.; Szmidt-Jaworska A.	2022	Treatment of Winter Wheat (Triticum aestivum L.) Seeds with Electromagnetic Field Influences Germination and Phytohormone Balance Depending on Seed Size	12	6		Agronomy-Basel	Journal Article	Exposure
Chalfin S.; D'Andrea J. A.; Comeau P. D.; Belt M. E.; Hatcher D. J.	2002	Millimeter wave absorption in the nonhuman primate eye at 35 GHz and 94 GHz	83	1	83-90	Health Phys	Journal Article	Population
Chizhenkova R.	1967	The role of different brain structure in EEG reactions of rabbits to permanent magnetic field and radio-frequency electromagnetic radiation	17		313	Zhurnal Vysshey Nervnoy Deyat	Journal Article	Population
Chizhenkova R.	2010	Pulse flows of populations of cortical neurons under microwave irradiation: Burst activity	55	6	1085-1093	Biophysics	Journal Article	Population
Chizhenkova R. A.	1988	Slow potentials and spike unit activity of the cerebral cortex of rabbits exposed to microwaves	9	4	337-345	Bioelectromagnetics	Journal Article	Population
Chou C. K.; Guy A. W.; Borneman L. E.; Kunz L. L.; Kramar P.	1983	Chronic exposure of rabbits to 0.5 and 5 mW/cm² 2450-MHz CW microwave radiation	4	1	63-77	Bioelectromagnetics	Journal Article	Population
Chou C. K.; Guy A. W.; McDougall J. A.; Han L. F.	1982	Effects of continuous and pulsed chronic microwave exposure on rabbits	17	5	185S - 193S	Radio Sci	Journal Article	Population
Chou C. K.; Han L. F.; Guy A. W.	1980	Microwave radiation and heart-beat rate of rabbits	15	2	87-93	J Microw Power	Journal Article	Population
Chou M. L.; Haung M. D.; Yang C. H.	2001	EMF genes interact with late-flowering genes in regulating floral initiation genes during shoot development in Arabidopsis thaliana	42	5	499-507	Plant Cell Physiol	Journal Article	Exposure
Cleary S. F.; Garber F.; Liu L. M.	1982	Effects of X-band microwave exposure on rabbit erythrocytes	3	4	453-466	Bioelectromagnetics	Journal Article	Population
Cleary S. F.; Liu L. M.; Garber F.	1985	Viability and phagocytosis of neutrophils exposed in vitro to 100-MHz radiofrequency radiation	6	1	53-60	Bioelectromagnetics	Journal Article	Population
Czerwinski M.; Januszkiewicz L.; Vian A.; Lazaro A.	2020	The influence of bioactive mobile telephony radiation at the level of a plant community - Possible mechanisms and indicators of the effects	108			Ecological Indicators	Journal Article	Review
Daily Jr L.; Wakim K. G.; Herrick J.; Parkhill E. M.; Benedict W. L.	1952	The effects of microwave diathermy on the eye of the rabbit	35	7	1001-1017	American Journal of Ophthalmology	Journal Article	Population
Dauda Usman J.; Umar Isyaku M.; Fasanmade A. A.	2021	Evaluation of heart rate variability, blood pressure and lipid profile alterations from dual transceiver mobile phone radiation exposure	32	5	951-957	J Basic Clin Physiol Pharmacol	Journal Article	Population
De Borre E.; Joseph W.; Aminzadeh R.; Muller P.; Boone M. N.; Josipovic I.; Hashemizadeh S.; Kuster N.; Kuhn S.; Thielens A.	2021	Radio-frequency exposure of the yellow fever mosquito (A. aegypti) from 2 to 240 GHz	17	10		Plos Computational Biology	Journal Article	Study design
Delgado J. M. R.	1965	EVOKING AND INHIBITING AGGRESSIVE BEHAVIOR BY RADIO STIMULATION IN MONKEY COLONIES	5	4	642	American Zoologist	Journal Article	Population
Delgado J. M. R.	1966	AGGRESSIVE BEHAVIOR EVOKED BY RADIO STIMULATION IN MONKEY COLONIES	6	4	669	American Zoologist	Journal Article	Population
Demiray S.; Pintado M.; Castro P.	2009	Evaluation of phenolic profiles and antioxidant activities of Turkish medicinal plants: Tilia argentea, Crataegi folium leaves and Polygonum bistorta roots	54		312-317	World Academy of Science, Engineering and Technology	Journal Article	Study design
Di Bartolomeo M.; Cavani F.; Pellacani A.; Grande A.; Salvatori R.; Chiarini L.; Nocini R.; Anesi A.	2022	Pulsed Electro-Magnetic Field (PEMF) Effect on Bone Healing in Animal Models: A Review of Its Efficacy Related to Different Type of Damage	11	3		Biology (Basel)	Journal Article	Review
Diraman H.	2010	Effect of Microwaves on Technological and Rheological Properties of Suni-Bug (Eurygaster spp) Damaged and Undamaged Wheat Flour	16	4	313-318	Food Science and Technology Research	Journal Article	Outcome
do Nascimento C.; Issa J. P. M.; Mello A. S. D.; de Albuquerque R. F.	2012	Effect of electromagnetic field on bone regeneration around dental implants after immediate placement in the dog mandible: a pilot study	29	2	E1249-E1251	Gerodontology	Journal Article	Outcome
Dovrat A.; Berenson R.; Bormusov E.; Lahav A.; Lustman T.; Sharon N.; Schachter L.	2005	Localized effects of microwave radiation on the intact eye lens in culture conditions	26	5	398-405	Bioelectromagnetics	Journal Article	Study design
Elder J. A.	2003	Ocular effects of radiofrequency energy			S148-S161	Bioelectromagnetics	Journal Article	Review
Elvidge C. K.; Bihun C. J.; Davis C.; Ulhaq S.; Fung D. T.; Vermaire J. C.; Cooke S. J.	2022	No evidence for collateral effects of electromagnetic fields used to increase dissolved oxygen levels on the behavior and physiology of freshwater fishes	94	6	e10747	Water Environ Res	Journal Article	Outcome
Erdoğan Y.; Cengiz M. M.	2019	Effect of Electromagnetic Field (EMF) and Electric Field (EF) on Some Behavior of Honeybees (Apis mellifera L.)			608182	bioRxiv	Journal Article	Exposure
Eyre J. A.; Flecknell P. A.; Kenyon B. R.; Koh T.; Miller S.	1990	ACUTE EFFECTS OF ELECTROMAGNETIC STIMULATION OF THE BRAIN ON CORTICAL ACTIVITY, CORTICAL BLOOD-FLOW, BLOOD-PRESSURE AND HEART-RATE IN THE CAT - AN EVALUATION OF SAFETY	53	6	507-513	Journal of Neurology Neurosurgery and Psychiatry	Journal Article	Study design
Favino A.; Gallotti C.; Tenconi M.; Tartara A.; Giorgi A.; DELL’ORBO C.; Ghisolfi A.; Tafi A.; Zennaro G.	1982	Experimental findings in chronic exposure of rabbits to 10 MHz radiofrequencies, G	4		25-29	Italy Med. lab	Journal Article	Population
Fedorov V.; Pogodin A.; Dubatolova T.; Varlamov A.; Leont'ev K.; Khamoian A.	2015	Life Span of F1 Progeny of Female Drosophila Exposed to Low Intensity Terahertz Irradiation	46	2	298-302	Biofizika	Journal Article	Exposure
Fedorov V. I.; Weisman N. Y.	2001	Comparative study of effect of infrared, submillimeter, and millimeter electromagnetic radiation on wing somatic mutations in Drosophila melanogaster induced by gamma-irradiation	60	5	1009-1017	Biofizika	Journal Article	Exposure
Foster K. R.; D’Andrea J. A.; Chalfin S.; Hatcher D. J.	2003	Thermal modeling of millimeter wave damage to the primate cornea at 35 GHz and 94 GHz	84	6	764-769	Health physics	Journal Article	Population
Galloway W. D.	1975	Microwave dose-response relationships on two behavioral tasks	247		410-416	Ann N Y Acad Sci	Journal Article	Population
Ginsburg K. S.; Lin J. C.; Oneill W. D.	1992	MICROWAVE EFFECTS ON INPUT RESISTANCE AND ACTION-POTENTIAL FIRING OF SNAIL NEURONS	39	10	1011-1021	Ieee Transactions on Biomedical Engineering	Journal Article	Study design
Glaze M. B.; Turk M. A.	1986	Effects of radiofrequency hyperthermia on the healthy canine cornea	47	4	913-8	Am J Vet Res	Journal Article	Exposure
Gorski R.; Dorna H.; Rosinska A.; Szopinska D.; Wosinski S.	2019	EFFECTS OF ELECTROMAGNETIC FIELDS AND THEIR SHIELDING ON THE QUALITY OF CARROT (Daucus carota L.) SEEDS	26	4	785-795	Ecological Chemistry and Engineering S-Chemia I Inzynieria Ekologiczna S	Journal Article	Outcome
Griffin J. L.	1970	Orientation of human and avian erythrocytes in radio-frequency fields	61	1	113-120	Exp Cell Res	Journal Article	Study design
Guler G.; Tomruk A.; Ozgur E.; Sahin D.; Sepici A.; Altan N.; Seyhan N.	2012	The effect of radiofrequency radiation on DNA and lipid damage in female and male infant rabbits	88	4	367-373	Int J Radiat Biol	Journal Article	Population
Güler G.; Tomruk A.; Ozgur E.; Seyhan N.	2010	The effect of radiofrequency radiation on DNA and lipid damage in non-pregnant and pregnant rabbits and their newborns	29	1	59-66	Gen Physiol Biophys	Journal Article	Population
Gupta A.; Singh R.; Singh J.; Lehana P.	2013	Investigation of the effect of microwaves on mustard seeds fertility	2		1956-1962	International Journal of Advanced Research in Electrical, Electronics and Instrumentation Engineering	Journal Article	Outcome
Guy A.; Kramar P.; Harris C.; Chou C.	1980	Long-term 2450-MHz CW microwave irradiation of rabbits: methodology and evaluation of ocular and physiologic effects	15	1	37-44	Journal of microwave power	Journal Article	Population
Guy A. W.; Harris C.; Kramer P. O.; Emery A. F.	1976	Proceedings: Study of the effects of chronic low level microwave radiation on rabbits	11	2	134-135	J Microw Power	Journal Article	Population
Guy A. W.; Lin J. C.; Kramar P. O.; Emery A. F.	1975	Effects of 2450-MHz radiation on the rabbit eye	23	6	492-498	IEEE Trans Microw Theory Tech	Journal Article	Population
Hall C. A.; Galvin M. J.; Thaxton J. P.; McRee D. I.	1982	Interaction of microwave radiation with turkey sperm	20	2	145-152	Radiat Environ Biophys	Journal Article	Study design
Hall C. A.; McRee D. I.; Galvin M. J.; White N. B.; Thaxton J. P.; Christensen V. L.	1983	Influence of in vitro microwave radiation on the fertilizing capacity of turkey sperm	4	1	43-54	Bioelectromagnetics	Journal Article	Study design
Hamrick P.; Zinkl J.	1975	Exposure of rabbit erythrocytes to microwave radiation			164-168	Radiation research	Journal Article	Population
Headlee T. J.	1933	The effect of radio waves on internal temperatures of certain insects	26		313-319	Journal of Economic Entomology	Journal Article	Outcome
Heinle R. W.; Phelps K. R.	1933	The effect of short radio waves on perfused cats' hearts	104	2	349-351	American Journal of Physiology	Journal Article	Study design
Hekmat A.; Saboury A. A.; Moosavi-Movahedi A. A.	2013	The toxic effects of mobile phone radiofrequency (940 MHz) on the structure of calf thymus DNA	88		35-41	Ecotoxicol Environ Saf	Journal Article	Study design
Hirata A.; Kojima M.; Kawai H.; Yamashiro Y.; Watanabe S.; Sasaki H.; Fujiwara O.	2010	Acute dosimetry and estimation of threshold-inducing behavioral signs of thermal stress in rabbits at 2.45-GHz microwave exposure	57	5	1234-1242	IEEE Trans Biomed Eng	Journal Article	Population
Hirsch S. E.; Appleton B.; Fine B. S.; Brown P. V.	1977	Effects of repeated microwave irradiations to the albino rabbit eye	16	4	315-319	Invest Ophthalmol Vis Sci	Journal Article	Population
Hiscock H. G.; Mouritsen H.; Manolopoulos D. E.; Hore P.	2017	Disruption of magnetic compass orientation in migratory birds by radiofrequency electromagnetic fields	113	7	1475-1484	Biophysical journal	Journal Article	Study design
Hussein H. A.; Alshammari S. O.; Elkady F. M.; Ramadan A. A.; Kenawy S. K. M.; Abdelkawy A. M.	2022	Radio-Protective Effects of Stigmasterol on Wheat (Triticum aestivum L.) Plants	11	6		Antioxidants (Basel)	Journal Article	Exposure
Isaac A E.; Hernández A C.; Domínguez A.; Cruz O A.	2011	Effect of pre-sowing electromagnetic treatment on seed germination and seedling growth in maize (Zea mays L.)	29	2	405-411	Agronomía Colombiana	Journal Article	Outcome
Iuliana C.; Caprita R.; Giancarla V.; Sorina R.; Genoveva B.	2013	Response of barley seedlings to microwaves at 2.45 GHz	46	1		Scientific Papers: Animal Science & Biotechnologies/Lucrari Stiintifice: Zootehnie si Biotehnologii	Journal Article	Outcome
Iuliana C.; Giancarla V.; Sorina R.	2013	The effect of microwave irradiation on the germination of barley seeds (Hordeum vulgare L.)			254-258	48. Hrvatski i 8. Međunarodni Simpozij Agronoma, Dubrovnik, Hrvatska, 17.-22. veljač 2013. Zbornik Radova	Journal Article	Outcome
Jaffar F. H. F.; Osman K.; Hui C. K.; Zulkefli A. F.; Ibrahim S. F.	2022	Long-Term Wi-Fi Exposure From Pre-Pubertal to Adult Age on the Spermatogonia Proliferation and Protective Effects of Edible Bird's Nest Supplementation	13		828578	Front Physiol	Journal Article	Population
Jakubowski T.	2015	Transfer of microwave irradiation effects of seed potatoes (Solanum tuberosum L.) to the plants of next generations	6		1185-1193	Bulgarian Journal of Agricultural Science	Journal Article	Outcome
Jerman I.; Berden M.; Ruz˘ ic˘ R.; S˘ karja M.	1998	Biological effects of TV set electromagnetic fields on the growth of spruce seedlings	17	1	31-42	Electro-and Magnetobiology	Journal Article	Exposure
Jia F.; Ushiyama A.; Masuda H.; Lawlor G. F.; Ohkubo C.	2007	Role of blood flow on RF exposure induced skin temperature elevations in rabbit ears	28	3	163-172	Bioelectromagnetics	Journal Article	Population
Jian T.; de Tournai D. C.; Duhamel F.; Vandervorst A.	1996	No nonthermal effect observed under microwave irradiation of spinal cord	44	10	1942-1948	IEEE Trans Microw Theory Tech	Journal Article	Population
Jonas H.	1983	RESPONSES OF MAIZE SEEDLINGS TO MICROWAVE IRRADIATIONS	6	3	207-219	Environmental Pollution Series B-Chemical and Physical	Journal Article	Outcome
Kalantari S.	2015	Cellular apoptosis and blood brain barrier permeability changes in the preincubated chicken embryo’s brain by effect of electromagnetic fields				Zahedan Journal of Research in Medical Sciences	Journal Article	Exposure
Kaplan I. T., Metlay, W., Zaret, M.M., Birenbaum, L., Rosenthal, S.W.	1971	Absence of Heart-Rate Effects in Rabbits During Low-Level Microwave Irradiation	19	2	168-173	IEEE Transactions on Microwave Theory and Techniques	Journal Article	Population
Kaprana A. E.; Chimona T. S.; Papadakis C. E.; Velegrakis S. G.; Vardiambasis I. O.; Adamidis G.; Velegrakis G. A.	2011	Auditory brainstem response changes during exposure to GSM-900 radiation: an experimental study	16	4	270-276	Audiol Neurootol	Journal Article	Population
Kaprana A. E.; Vardiambasis I. O.; Kapetanakis T. N.; Ioannidou M. P.; Nikolopoulos C. D.; Lyronis G. E.	2021	Experimental Study of Potential Adverse Effects on the Auditory System of Rabbits Exposed to Short-Term GSM-1800 Radiation	97	3	421-430	Int J Radiat Biol	Journal Article	Population
Kaur S.; Chandel S.; Singh H. P.; Batish D. R.; Kohli R. K.; Vian A.	2021	Sensitivity of plants to high frequency electromagnetic radiation: cellular mechanisms and morphological changes	20		55–74	Rev Environ Sci Biotechnol	Journal Article	Review
Khan M. D.; Ali S.; Azizullah A.; Zhu S. J.	2018	Use of various biomarkers to explore the effects of GSM and GSM-like radiations on flowering plants	25	25	24611-24628	Environmental Science and Pollution Research	Journal Article	Review
Khavanin A.; Najfi P.; Rezaee A.; Bakhtou H.; Akbari M.	2007	Effects of mobile system (GSM-900) on the rabbit hearing with aauditory brainstem response	7		200-204	J Biol Sci	Journal Article	Population
Khavanin A.; Zaroushani Y.; Mortazavi S.; Mirzaie R.; Hassani J.	2007	Investigation of biological effect of microwave mobile phone on antioxidant in rabbit blood				Iran Biomed J	Journal Article	Population
Khramov R.; Sosunov E.; Koltun S.; Ilyasova E.; Lednev V.	1991	Millimeter‐wave effects on electric activity of crayfish stretch receptors	12	4	203-214	Bioelectromagnetics	Journal Article	Study design
Kiran G. K.; Sreekanth T. V. M.; Nagajyothi P. C.; Yoo K.; Kim J.	2022	Microwave induced synthesis of mandarin-flower shaped ZnCo2O4/GO nanocomposites as efficient electrocatalyst for oxygen reduction reaction	316			Materials Letters	Journal Article	Population
Kismali G.; Ozgur E.; Guler G.; Akcay A.; Sel T.; Seyhan N.	2012	The influence of 1800 MHz GSM-like signals on blood chemistry and oxidative stress in non-pregnant and pregnant rabbits	88	5	414-419	Int J Radiat Biol	Journal Article	Population
Kleinhaus S.; Pinshow B.; Frumkin R.	1995	THERMAL EFFECTS OF SHORT RADIO-WAVES ON MIGRATING BIRDS	5	3	672-679	Ecological Applications	Journal Article	Study design
Kleismit R. A.; Kozlowski G.; Foy B. D.; Hull B. E.; Kazimierczuk M.	2009	Local complex permittivity measurements of porcine skin tissue in the frequency range from 1 GHz to 15 GHz by evanescent microscopy	54	3	699-713	Phys Med Biol	Journal Article	Study design
Kojima M.; Hanazawa M.; Yamashiro Y.; Sasaki H.; Watanabe S.; Taki M.; Suzuki Y.; Hirata A.; Kamimura Y.; Sasaki K.	2009	Acute ocular injuries caused by 60-GHz millimeter-wave exposure	97	3	212-218	Health physics	Journal Article	Population
Kojima M.; Hasanova N.; Sasaki K.; Sasaki H.; Suzuki Y.; Taki M.; Wake K.; Watanabe S.; Kamimura Y.; Hirata A.	2012	Investigation of ocular temperature change in rabbits during 40 GHz band exposure			1-4	International Symposium on Electromagnetic Compatibility-EMC EUROPE	Conference Proceedings	Population
Kojima M.; Hata I.; Wake K.; Watanabe S.; Yamanaka Y.; Kamimura Y.; Taki M.; Sasaki K.	2004	Influence of anesthesia on ocular effects and temperature in rabbit eyes exposed to microwaves	25	3	228-233	Bioelectromagnetics	Journal Article	Population
Kojima M.; Suzuki Y.; Sasaki K.; Taki M.; Wake K.; Watanabe S.; Mizuno M.; Tasaki T.; Sasaki H.	2018	Ocular effects of exposure to 40, 75, and 95 GHz millimeter waves	39	9	912-925	Journal of Infrared, Millimeter, and Terahertz Waves	Journal Article	Population
Kojima M.; Suzuki Y.; Tsai C.-Y.; Sasaki K.; Wake K.; Watanabe S.; Taki M.; Kamimura Y.; Hirata A.; Sasaki K.	2015	Characteristics of ocular temperature elevations after exposure to quasi-and millimeter waves (18-40 GHz)	36	4	390-399	Journal of Infrared, Millimeter, and Terahertz Waves	Journal Article	Population
Kopani M.; Filova B.; Sevcik P.; Kosnac D.; Misek J.; Polak S.; Kohan M.; Major J.; Zdimalova M.; Jakus J.	2017	Iron deposition in rabbit cerebellum after exposure to generated and mobile GSM electromagnetic fields	118	10	575-579	Bratisl Lek Listy	Journal Article	Population
Korolev I.; Zakrevsky A.; Zhulikov S.; Voronkova E.; Kravchenko M.	2022	Impact of next-generation 5G cellular communications on honey bees	979	1	12013	IOP Conference Series: Earth and Environmental Science	Conference Proceedings	Study design
Kramar P.; Harris C.; Emery A.; Guy A.	1978	Acute microwave irradiation and cataract formation in rabbits and monkeys	13	3	239-249	Journal of microwave power	Journal Article	Population
Kramar P.; Harris C.; Guy A. W.	1987	Thermal cataract formation in rabbits	8	4	397-406	Bioelectromagnetics	Journal Article	Population
Kramar P. O.; Emery A. F.; Guy A. W.; Lin J. C.	1975	The ocular effects of microwaves on hypothermic rabbits: a study of microwave cataractogenic mechanisms	247		155-165	Ann N Y Acad Sci	Journal Article	Population
Kues H. A.; D'Anna S. A.; Osiander R.; Green W. R.; Monahan J. C.	1999	Absence of ocular effects after either single or repeated exposure to 10 mW/cm2 from a 60 GHz CW source	20	8	463-473	Bioelectromagnetics: Journal of the Bioelectromagnetics Society, The Society for Physical Regulation in Biology and Medicine, The European Bioelectromagnetics Association	Journal Article	Population
Kues H. A.; Hirst L. W.; Lutty G. A.; D'Anna S. A.; Dunkelberger G. R.	1985	Effects of 2.45-GHz microwaves on primate corneal endothelium	6	2	177-88	Bioelectromagnetics	Journal Article	Population
Kumar S. S.	2018	Colony Collapse Disorder (CCD) in Honey Bees Caused by EMF Radiation	14	9	521-524	Bioinformation	Journal Article	Review
L Pall M.	2016	Electromagnetic fields act similarly in plants as in animals: Probable activation of calcium channels via their voltage sensor	10	1	74-82	Current Chemical Biology	Journal Article	Review
Lahijani M. S.; Tehrani D. M.; Sabouri E.	2009	Histopathological and ultrastructural studies on the effects of electromagnetic fields on the liver of preincubated white leghorn chicken embryo	28	4	391-413	Electromagnetic biology and medicine	Journal Article	Exposure
Lajevardipour A.; Vilagosh Z.; Wood A. W.	2019	Measuring absorption coefficient of excised animal skin exposed to THz radiation	11201			SPIE Micro + Nano Materials, Devices, and Applications Conference	Conference Proceedings	Study design
Le T. Q.; Le N. Q.	2021	EFFECTS OF MICROWAVE ROASTING TIME ON PHYSICO-CHEMICAL PROPERTIES AND SENSORY EVALUATION OF GERMINATED RED BROWN RICE MILK	11	2		Journal of Microbiology Biotechnology and Food Sciences	Journal Article	Outcome
Liu L. M.; Rosenbaum F. J.; Pickard W. F.	1976	The insensitivity of frog heart rate to pulse modulated microwave energy	11	3	225-232	J Microw Power	Journal Article	Study design
López-Orenes A.; Ferrer M. A.; Calderón A. A.	2022	Microwave Radiation as an Inducer of Secondary Metabolite Production in Drosera rotundifolia In Vitro Plantlets	85	8	2104-2109	J Nat Prod	Journal Article	Study design
Lords J.; Durney C.; Borg A.; Tinney C.	1973	Rate Effects in Isolated Hearts Induced by Microwave Irradiation (Short Papers)	21	12	834-836	IEEE Transactions on Microwave Theory and Techniques	Journal Article	Study design
Lukac N.; Massanyi P.; Roychoudhury S.; Capcarova M.; Tvrda E.; Knazicka Z.; Kolesarova A.; Danko J.	2011	In vitro effects of radiofrequency electromagnetic waves on bovine spermatozoa motility	46	12	1417-1423	J Environ Sci Health A Tox Hazard Subst Environ Eng	Journal Article	Study design
Lupi D.; Mesiano M. P.; Adani A.; Benocci R.; Giacchini R.; Parenti P.; Zambon G.; Lavazza A.; Boniotti M. B.; Bassi S.; Colombo M.; Tremolada P.	2021	Combined Effects of Pesticides and Electromagnetic-Fields on Honeybees: Multi-Stress Exposure	12	8		Insects	Journal Article	Exposure
Massa R.; Linguadoca A.; Migliore M. D.; Cozzolino G.; Gargiulo N.; D'Ambrosio N.	2015	Influence of Microwave Exposure on the Development of Phaseolus vulgaris L. Plants			1-3	2015 IEEE 15th Mediterranean Microwave Symposium (MMS), Lecce	Conference Proceedings	Outcome
McMeeken J. M.; Bell C.	1990	EFFECTS OF MICROWAVE IRRADIATION ON BLOOD-FLOW IN THE DOG HINDLIMB	75	3	367-374	Experimental Physiology	Journal Article	Outcome
McRee D. I.	1971	Thresholds for lenticular damage in the rabbit eye due to single exposure to CW microwave radiation: an analysis of the experimental information at a frequency of 2.45 GHz	21	6	763-769	Health Phys	Journal Article	Population
Meral O.; Ozgur E.; Kismali G.; Guler G.; Alpay M.; Sel T.; Seyhan N.	2016	GSM-like radiofrequency exposure induces apoptosis via caspase-dependent pathway in infant rabbits	117	11	672-676	Bratisl Lek Listy	Journal Article	Population
Misek J.; Veterník M.; Tonhajzerova I.; Jakusova V.; Janousek L.; Jakus J.	2020	Radiofrequency electromagnetic field affects heart rate variability in rabbits	69	4	633-643	Physiol Res	Journal Article	Population
Mizuno M.; Kitahara H.; Sasaki K.; Tani M.; Kojima M.; Suzuki Y.; Tasaki T.; Tatematsu Y.; Fukunari M.; Wake K.	2021	Dielectric property measurements of corneal tissues for computational dosimetry of the eye in terahertz band in vivo and in vitro	12	3	1295-1307	Biomed Opt Express	Journal Article	Population
Mukheijee N.; Kundu A.; Gupta B.; Mitra M.	2021	Assessment of Electromagnetic Energy Absorption Rate in Hibiscus Flower Model at 947.50 MHz and 1842.50 MHz			214-217	IEEE International IOT, Electronics and Mechatronics Conference (IEMTRONICS)	Conference Proceedings	Study design
Munemori J.; Ikeda T.	1982	Effects of low-level microwave radiation on the eye of the crayfish	20	1	84-88	Med Biol Eng Comput	Journal Article	Study design
Muttkowski R. A.	1929	Experiments with electromagnetic radiations on animals and plants	44	3	197-197	Anatomical Record	Journal Article	Exposure
Nageswari K. S.; Sarma K. R.; Rajvanshi V. S.; Sharan R.; Sharma M.; Barathwal V.; Singh V.	1991	Effect of chronic microwave radiation on T cell-mediated immunity in the rabbit	35	2	92-97	Int J Biometeorol	Journal Article	Population
Naveenchandra B.; Lokesh K.; Gangadhara B.	2015	A Study on Effects of Telecom Electromagnetic Radiations on Eco-System of the Region using Geo-Information Technology				International Journal of Geoinformatics	Journal Article	Outcome
Nelson S.	2004	RF and microwave permittivities of insects and some applications				URSI EMTS International Symposium on Electromagnetic Theory, 1224e1226	Conference Proceedings	Study design
Nikitin A.; Suhareva D.; Mishchenko E.; Zubareva A.; Shurankova O.; Spirov R.	2017	Influence of electromagnetic radiation of extremely high frequency on sensitivity of plants to cold stress				2017 International Conference on Electromagnetic Devices and Processes in Environment Protection with Seminar Applications of Superconductors (ELMECO & AoS), Lublin	Conference Proceedings	Study design
Olcerst R. B.; Belman S.; Eisenbud M.; Mumford W. W.; Rabinowitz J. R.	1980	The increased passive efflux of sodium and rubidium from rabbit erythrocytes by microwave radiation	82	2	244-256	Radiat Res	Journal Article	Population
Olsen R. G.	1975	MICROWAVE IRRADIATION OF SEEDS IN A SOIL ENVIRONMENT	56	8	531-531	Transactions-American Geophysical Union	Journal Article	Study design
Oosta G. M.; Mathewson N. S.	1979	Effect of high-power density microwave irradiation on the soluble proteins of the rabbit lens	18	4	391-400	Invest Ophthalmol Vis Sci	Journal Article	Population
Ozgur E.; Kismali G.; Guler G.; Akcay A.; Ozkurt G.; Sel T.; Seyhan N.	2013	Effects of Prenatal and Postnatal Exposure to GSM-Like Radiofrequency on Blood Chemistry and Oxidative Stress in Infant Rabbits, an Experimental Study	67	2	743-751	Cell Biochem Biophys	Journal Article	Population
Paff G. H.; Boucek R. J.; Nieman R. E.; Deichmann W. B.	1963	THE EMBRYONIC HEART SUBJECTED TO RADAR	147		379-85	Anat Rec	Journal Article	Study design
Pant M.; Badoni H.	2020	Effect of mobile phone radiations on plants	64	1	15-26	Agrochimica	Journal Article	Review
Paramanik R.; Paramanik A.	2016	Cellular effects of mobile radiations on honey bees	3	12	4508-4513	International Journal of Informative & Futuristic Research	Journal Article	Review
Partsvania B.; Sulaberidze T.; Shoshiashvili L.; Modebadze Z.	2011	Acute effect of exposure of mollusk single neuron to 900-MHz mobile phone radiation	30	3	170-179	Electromagn Biol Med	Journal Article	Study design
Pawlak K.; Sechman A.; Nieckarz Z.; Wojtysiak D.	2013	Effect of weak electromagnetic field on cardiac work, concentration of thyroid hormones and blood aminotransferase level in the chick embryo	61	3	383-392	Acta Veterinaria Hungarica	Journal Article	Exposure
Pecoraro R.; Pavone S. C.; Scalisi E. M.; Sica C.; Ignoto S.; Contino M.; Salvaggio A.; Marmara D.; Sorbello G.; Di Donato L.; Brundo M. V.	2022	Biological Effects of Non-Ionizing Electromagnetic Fields at 27 GHz on Sperm Quality of Mytilus galloprovincialis	10	4	521	J Mar Sci Eng	Journal Article	Study design
Petrov I. Y.; Ieee	1990	MEMBRANE-POTENTIAL CHANGES IN A PLANT-CELL INDUCED BY LOW INTENSITY MM-MICROWAVE			562-566	1990 International Symp on Electromagnetic Compatibility	Conference Proceedings	Study design
Pikov V.; Siegel P. H.	2011	Millimeter wave-induced changes in membrane properties of leech Retzius neurons	7883		788356	Photonic therapeutics and diagnostics VII	Conference Proceedings	Study design
Qian X.-w.; Luo W.-h.; Zheng O.-x.	2006	Joint effects of microwave and chromium trioxide on root tip cells of Vicia faba	7	3	221-227	Journal of Zhejiang University SCIENCE B	Journal Article	Study design
Queiroz M. V.; Duarte R. J.; Chan C. J.; Saldanha L. B.; Srougi M.	2006	Temperature and impedance interference over dogs renal cells when submitted to radiofrequency	20		A193-A193	Journal of Endourology	Journal Article	Exposure
Ramirez E.; Monteagudo J.; Garcia-Gracia M.; Delgado J.	1983	Oviposition and Development of Drosophila Modified by Magnetic Fields	4		315-326	Bioelectromagnetics	Journal Article	Exposure
Richardson W.; Duane T.; Hines H.	1948	Experimental lenticular opacities produced by microwave irradiations	29	12	765-769	Archives of physical medicine and rehabilitation	Journal Article	Study design
Rio L. C.; Rio M. M.	2013	Effect of electro-magnetic field on the growth characteristicsof okra (Abelmoschus esculentus), tomato (Solanum lycopersicum) and eggplant (Solanum melongena)	3	10	41-45	International Journal of Scientific and Research Publications	Journal Article	Outcome
Romanenko S.; Siegel P. H.; Hool L.; Harvey A.; Wallace V.; Ieee	2019	Differences and Similarities Between Millimetre Wave and Thermal Heating Effect on Action Potential Triggering in Leech Intemeuron				44th International Conference on Infrared, Millimeter, and Terahertz Waves (IRMMW-THz)	Conference Proceedings	Study design
Romanenko S.; Siegel P. H.; Pikov V.	2013	Microdosimetry and physiological effects of millimeter wave irradiation in isolated neural ganglion preparation			512-516	2013 International Kharkov Symposium on Physics and Engineering of Microwaves, Millimeter and Submillimeter Waves	Conference Proceedings	Study design
Romanenko S.; Siegel P. H.; Wagenaar D. A.; Pikov V.	2014	Effects of millimeter wave irradiation and equivalent thermal heating on the activity of individual neurons in the leech ganglion	112	10	2423-2431	Journal of Neurophysiology	Journal Article	Study design
Rosenthal S.	1976	Effects of 35 and 107 GHz CW microwaves on the rabbit eye	1		110-128	Biological effects of electromagnetic waves	Journal Article	Population
Sarookhani M.; Safari A.; Zahedpanah M.; Rezaei M. A.; Zaroushani V.	2012	Effects of 950 MHz mobile phone electromagnetic fields on the peripheral blood cells of male rabbits	6	5	300-304	African Journal of Pharmacy and Pharmacology	Journal Article	Population
Sarookhani M. R.; Asiabanha Rezaei M.; Safari A.; Zaroushani V.; Ziaeiha M.	2011	The influence of 950 MHz magnetic field (mobile phone radiation) on sex organ and adrenal functions of male rabbits	5	2	65-68	Afr J Biochem Res	Journal Article	Population
Scarfi M.; Lioi M.; d'Ambrosio G.; Massa R.; Zeni O.; Pietro R. D.; Berardino D. D.	1996	Genotoxic effects of mitomycin-C and microwave radiation on bovine lymphocytes	15	2	99-107	Electro-and Magnetobiology	Journal Article	Study design
Seets J. W.; Bohlen H. D.	1977	COMPARATIVE MORTALITY OF BIRDS AT TELEVISION TOWERS IN CENTRAL ILLINOIS	89	3	422-433	Wilson Bulletin	Journal Article	Exposure
Shinohara， K. N. T. M. T. Y. N.; Imamura K. T. a. Y.	2009	Effects of Microwave lrradiation on the Drywood Termite Incisitermes minor (Hagen)	20	4	179-184	Japanese Journal of Environmental Entomology and Zoology	Journal Article	Outcome
Shrivastava D.; Utecht L.; Tian J.; Hughes J.; Vaughan J. T.	2014	In vivo radiofrequency heating in swine in a 3T (123.2-MHz) birdcage whole body coil	72	4	1141-50	Magn Reson Med	Journal Article	Study design
Singh V.; Sethi R.; Tewari A.; Srivastava V.; Sanghi R.	2003	Hydrolysis of plant seed gums by microwave irradiation	54	4	523-525	Carbohydrate Polymers	Journal Article	Exposure
Sinigaglia G.; Maltonigiacomelli G.; Drei G.; Piotti D.	1987	MICROWAVE EFFECT ON GROWING SEEDS	51	5	926-926	International Journal of Radiation Biology	Journal Article	Outcome
Sisken B. F.; Fowler I.; Mayaud C.; Ryaby J. P.; Ryaby J.; Pilla A. A.	1986	Pulsed electromagnetic fields and normal chick development	5	1	25-34	Journal of Bioelectricity	Journal Article	Exposure
Słowiński K.; Grygierzec B.; Synowiec A.; Tabor S.; Araniti F.	2022	Preliminary Study of Control and Biochemical Characteristics of Giant Hogweed (Heracleum sosnowskyi Manden.) Treated with Microwaves	12	6	1335	Agronomy	Journal Article	Outcome
Tarantino P.; Lanubile R.; Lacalandra G.; Abbro L.; Dini L.	2005	Post-continuous whole body exposure of rabbits to 650 MHz electromagnetic fields: effects on liver, spleen, and brain	44	1	51-59	Radiat Environ Biophys	Journal Article	Population
Taylor E. M.; Ashleman B. T.	1975	SOME EFFECTS OF ELECTROMAGNETIC RADIATION ON BRAIN AND SPINAL-CORD OF CATS	247	2-28	63-73	Annals of the New York Academy of Sciences	Journal Article	Study design
Thielens A.; Bell D.; Mortimore D. B.; Greco M. K.; Martens L.; Joseph W.	2018	Exposure of Insects to Radio-Frequency Electromagnetic Fields from 2 to 120 GHz	8	1	3924	Sci Rep	Journal Article	Study design
Thielens A.; Greco M. K.; Verloock L.; Martens L.; Joseph W.	2020	Radio-frequency electromagnetic field exposure of western honey bees	10	1	1-14	Scientific reports	Journal Article	Study design
Thielens A.; Ieee	2022	Far-Field Numerical Radio-Frequency Dosimetry of Insects				3rd URSI Atlantic and Asia Pacific Radio Science Meeting (AT-AP-RASC)	Conference Proceedings	Study design
Tinney C.; Lords J.; Durney C.	1976	Rate effects in isolated turtle hearts induced by microwave irradiation	24	1	18-24	IEEE Transactions on Microwave Theory and Techniques	Journal Article	Study design
Tomasz J.	2018	The reaction of garden cress (Lepidium sativum L. to microwave radiation			81-84	2018 Applications of Electromagnetics in Modern Techniques and Medicine (PTZE)	Conference Proceedings	Outcome
Tomruk A.; Güler G.; Dincel A. S.	2010	The influence of 1800 MHz GSM-like signals on hepatic oxidative DNA and lipid damage in nonpregnant, pregnant, and newly born rabbits	56	1	39-47	Cell Biochem Biophys	Journal Article	Population
Toribio D.; Joseph W.; Thielens A.	2022	Near Field Radio Frequency Electromagnetic Field Exposure of a Western Honey Bee	70	2	1320-1327	Ieee Transactions on Antennas and Propagation	Journal Article	Study design
van Overbeek J.; Brantley L. R.; Potapenko G. W.	1939	Effect of ultra short radio waves on plant growth	90		470-471	Science	Journal Article	Review
van Ummersen C. A.; Cogan F. C.	1965	Experimental microwave cataracts. Age as factor in induction of cataracts in the rabbit	11	2	177-178	Arch Environ Health	Journal Article	Population
van Ummersen C. A.; Cogan F. C.	1976	Effects of microwave radiation on the lens epithelium in the rabbit eye	94	5	828-34	Arch Ophthalmol	Journal Article	Population
Vorobyov V. V.; Khramov R. N.	2002	Hypothalamic effects of millimeter wave irradiation depend on location of exposed acupuncture zones in unanesthetized rabbits	30	1	29-35	The American journal of Chinese medicine	Journal Article	Population
Wangemann R. T.; Cleary S. F.	1976	The in vivo effects of 2.45 GHz microwave radiation on rabbit serum components and sleeping times	13	2	89-103	Radiat Environ Biophys	Journal Article	Population
Williams R. J.; McKee A.; Finch E. D.	1975	Ultrastructural changes in the rabbit lens induced by microwave radiation	247		166-174	Ann N Y Acad Sci	Journal Article	Population
Wyszkowska J.; Jankowska M.; Stankiewicz M.; Ieee	2018	Comprehensive study of the effects of electromagnetic field exposure on nervous system using insect models				1st EMF-Med World Conference on Biomedical Applications of Electromagnetic Fields (EMF-Med)	Conference Proceedings	Exposure
Xu B. M.; Zou J.; Li H.; Li J. G.; Shao B.	2014	Effect of radio frequency fields on the radical pair magnetoreception model	90	4		Physical Review E	Journal Article	Study design
Yamaura I.; Chichibu S.	1967	Super-high frequency electric field and crustacean ganglionic discharges	93	3	249-259	The Tohoku journal of experimental medicine	Journal Article	Study design
Yang H.; Zhang Y.; Wu X.; Gan P.; Luo X.; Zhong S.; Zuo W.	2022	Effects of Acute Exposure to 3500 MHz (5G) Radiofrequency Electromagnetic Radiation on Anxiety-Like Behavior and the Auditory Cortex in Guinea Pigs	43	2	106-118	Bioelectromagnetics	Journal Article	Population
YAO K. T.; Jiles M.	1971	Effects of 2450 MHz microwave radiation on cultivated rat kangaroo cells			123-133	Symposium Proceedings	Conference Proceedings	Study design
Ye D.; Xu Y.; Fu T.; Zhang H.; Feng X.; Wang G.; Jiang L.; Bai Y.	2013	Low dose of continuous-wave microwave irradiation did not cause temperature increase in muscles tissue adjacent to titanium alloy implants--an animal study	14		364	BMC Musculoskelet Disord	Journal Article	Population
Ye J.; Yao K.; Lu D.; Wu R.; Jiang H.	2001	Low power density microwave radiation induced early changes in rabbit lens epithelial cells	114	12	1290-1294	Chin Med J (Engl)	Journal Article	Population
Ye J.; Yao K.; Zeng Q.; Lu D.	2002	Changes in gap junctional intercellular communication in rabbits lens epithelial cells induced by low power density microwave radiation	115	12	1873-1876	Chin Med J (Engl)	Journal Article	Population
Yee K. C.; Chou C. K.; Guy A. W.	1984	Effect of microwave radiation on the beating rate of isolated frog hearts	5	2	263-270	Bioelectromagnetics	Journal Article	Study design
Yee K. C.; Chou C. K.; Guy A. W.	1986	Effects of pulsed microwave radiation on the contractile rate of isolated frog hearts	21	3	159-165	J Microw Power Electromagn Energy	Journal Article	Study design
Yee K. C.; Chou C. K.; Guy A. W.	1994	Character of the effect of microwave on conduction velocity of frog ventricular muscle	15	6	555-561	Bioelectromagnetics	Journal Article	Study design
Yoshida H.; Kajimoto G.	1986	EFFECTS OF MICROWAVE-HEATING ON THE MOLECULAR-SPECIES OF SOYBEAN TRIACYLGLYCEROLS	51	6	1476-&	Journal of Food Science	Journal Article	Outcome
Yoshida H.; Kajimoto G.	1989	EFFECTS OF MICROWAVE-ENERGY ON THE TOCOPHEROLS OF SOYBEAN SEEDS	54	6	1596-1600	Journal of Food Science	Journal Article	Outcome
Zaidi S.; Khatoon S.; Shaukat S. S.	2012	EFFECTS OF ELECTROMAGNETIC FIELDS ON SOME INDIGENOUS PLANT SPECIES-III. CAPPARACEAE AND CHENOPODIACEAE	44	5	1733-1739	Pakistan Journal of Botany	Journal Article	Exposure
ZAROUSHANI V.; MORTAZAVI S.; KHAVANIN A.; REZAEI A.; MIRZAEI R.	1970	Comparison of antioxidant capacity changes in rabbit blood after disconnected exposure to mobile phone microwave	14	4	238-245	Journal of Sabzevar University of Medical Sciences	Journal Article	Population
Zdarek J.; Ondracek J.; Datlov J.	1976	DIFFERENTIAL SENSITIVITY TO MICROWAVES IN FLESHFLY LARVA TISSUES	20	3	270-274	Entomologia Experimentalis Et Applicata	Journal Article	Outcome
Zhu S.; Zhu Y.; Li H.; Zhang D.; Zhang D.	2020	The toxic effect of mobile phone radiation on rabbit organs	13	1	252-258	All Life	Journal Article	Population
