# Supplementary material for: What evidence exists on the impact of anthropogenic radiofrequency electromagnetic fields on animals and plants in the environment: a systematic map
Source: Environ Evid. 2023 May 11;12:9. doi: 10.1186/s13750-023-00304-3 (PMC11378816; doi:10.1186/s13750-023-00304-3)
Supplement: Supplementary file 4 — Additional file 4. Systematic map database. [file 13750_2023_304_MOESM4_ESM.xlsx]

## Sheet: Fauna
Author	Year	Title	Journal	Volume	Issue	Pages	Publication type	Decade	Type of study	Setting	Study location (country)	Study location (continent)	Animal 1	Animal 2	Animal 3	Animal 4	Animal 5	Animal group	Vert/Invert	Exposure source	Exposure group	Frequency	Freq_Min (MHz)	Freq_Max (MHz)	Freq Band 1	Freq Band 2	Freq Band 3	Freq Band 4	Duration	Dur_Min (Hours)	Dur_Max (Hours)	Exposure level (PD or field)	PD_Min (W/m2)	PD_Max (W/m2)	Exposure level (SAR - W/kg)	SAR_Min (W/kg)	SAR_Max (W/kg)	Modulation	ICNIRP exposure limit (localised occupational)	Effect 1	Effect 2	Effect 3	Other covariates	Quality Score	Quality Category
Adey W.; Bawin S.; Lawrence A.	1982	Effects of weak amplitude‐modulated microwave fields on calcium efflux from awake cat cerebral cortex	Bioelectromagnetics: Journal of the Bioelectromagnetics Society, The Society for Physical Regulation in Biology and Medicine, The European Bioelectromagnetics Association	3	3	295-307	Journal Article	1980	Experimental	Lab	USA	North America	Cat					Mammal	Vertebrate	Antenna	Experimental source	450 MHz	450	450	300 - < 3000 MHz				1 h	1	1	30 W/m2	30	30	0.29	0.29	0.29	Yes	Below	Cellular effects				1.75	Poor
Akbari H.; Khoramipour S.; Hossaini S. K. E.; Mafigholami R.; Moradighiasabadi B.	2021	Effect of Base Transceiver Station (BTS) waves on some blood factors in domestic pigeons: an experimental study	J Environ Health Sci Eng	19		1827-1833	Journal Article	2020	Experimental	Lab	Iran	Asia	Pigeon					Bird	Vertebrate	Base station	Environmental source								30 m, 1 h	0.5	1							Yes	Unknown	Hematology/Immunology				0.25	Poor
Akoev G. N.; Avelev V. D.; Semenjkov P. G.	1995	Reception of low-intensity millimeter-wave electromagnetic radiation by the electroreceptors in skates	Neuroscience	66	1	15-17	Journal Article	1990	Experimental	Lab	Russia	Europe/Asia	Skate					Fish	Vertebrate	Waveguide	Experimental source	37-55 GHz	37000	55000	30 - 300 GHz							10 - 800 W/m2	10	800				No	Above and Below	Reception/Orientation				1	Poor
Al-Qudsi F.; Al-Qahtani A.	2020	Mobile Electromagnetic Radiation Affects Vitelline Vessels development in Chick Embryo: A Morphometric Study	Bioscience Research	17	1	383-398	Journal Article	2020	Experimental	Lab	Saudi Arabia	Asia	Chicken					Bird	Vertebrate	Mobile phone	Personal Devices	450-2100 MHz	450	2100	300 - < 3000 MHz				60 m	1	1							Yes	Below	Development				1.25	Poor
Al-Qudsi F.; Azzouz S.	2012	Effect of Electromagnetic Mobile Radiation on Chick Embryo Development	Life Science Journal-Acta Zhengzhou University Overseas Edition	9	2	983-991	Journal Article	2010	Experimental	Lab	Saudi Arabia	Asia	Chicken					Bird	Vertebrate	Mobile phone	Personal Devices	900, 1800 MHz	900	1800	300 - < 3000 MHz				60 m	1	1				2	2	2	Yes	Below	Development				1.5	Poor
Amil V. T.; Itang L. G. C.; Agonia N. B.; Eayte R. M. A.; Espina P. G. A.; Maratas R. J. Y.; Oconer E. P.	2016	Teratogenicity on Duck Embryos (Anas platyrhynchos) under Regulated Exposure to Radiofrequency Radiation	Annals of Studies in Science and Humanities	1	2	1-11	Journal Article	2010	Experimental	Lab	Philippines	Asia	Duck					Bird	Vertebrate	Mobile phone	Personal Devices	1800 MHz	1800	1800	300 - < 3000 MHz				1.5, 3 h	1.5	3							Yes	Below	Development				1.25	Poor
Atli E.; Unlü H.	2006	The effects of microwave frequency electromagnetic fields on the development of Drosophila melanogaster	Int J Radiat Biol	82	6	435-441	Journal Article	2000	Experimental	Lab	Turkey	Asia	Fly					Insect/Arthropod	Invertebrate	Antenna	Experimental source	10 GHz	10000	10000	3 - < 30 GHz				3, 4, 5 h	3	5	0.0156 W/m2	0.0156	0.0156	0.0098	0.0098	0.0098	Yes	Below	Development				2	Poor
Atli E.; Ünlü H.	2007	The effects of microwave frequency electromagnetic fields on the fecundity of Drosophila melanogaster	Turkish Journal of Biology	31	1	1-5	Journal Article	2000	Experimental	Lab	Turkey	Asia	Fly					Insect/Arthropod	Invertebrate	Antenna	Experimental source	10 GHz	10000	10000	3 - < 30 GHz				3, 4, 5 h	3	5	0.0156 W/m2	0.0156	0.0156	0.0098	0.0098	0.0098	Yes	Below	Reproduction				2	Poor
Balmori A	2005	Possible Effects of Electromagnetic Fields from Phone Masts on a Population of White Stork (Ciconia ciconia)	Electromagnetic Biology and Medicine	24		109–119	Journal Article	2000	Observational	Environment	Spain	Europe	Stork					Bird	Vertebrate	Base station	Environmental source	900, 1800 MHz	900	1800	300 - < 3000 MHz							0 - 3.5 V/m	1e-13	0.0324934				Yes	Below	Reproduction				1.5	Poor
Balmori A.	2010	Mobile phone mast effects on common frog (Rana temporaria) tadpoles: the city turned into a laboratory	Electromagn Biol Med	29	1-2	31-5	Journal Article	2010	Experimental	Lab	Spain	Europe	Frog					Reptile/Amphibian	Vertebrate	Base station	Environmental source	900, 1800, 1900, 2100 MHz	900	2100	300 - < 3000 MHz				2 months	1460	1460	1.8 - 3.5 V/m	0.00859416	0.0324934				Yes	Below	Development	Mortality	Behaviour		1	Poor
Balmori A.; Hallberg Ö.	2007	The Urban Decline of the House Sparrow (Passer domesticus): A Possible Link with Electromagnetic Radiation	Electromagn Biol Med	26	2	141-151	Journal Article	2000	Observational	Environment	Spain	Europe	Sparrow					Bird	Vertebrate	Background	Environmental source	1MHz – 3GHz	1	3000	100 kHz - < 30 MHz	30 - < 300 MHz	300 - < 3000 MHz	3 - < 30 GHz				< 4 V/m	0.0403448	0.0403448				Both	Below	Population				2	Poor
Balode Z.	1996	Assessment of radio-frequency electromagnetic radiation by the micronucleus test in bovine peripheral erythrocytes	Sci Total Environ	180	1	81-85	Journal Article	1990	Observational	Environment	Latvia	Europe	Cow					Mammal	Vertebrate	Radar	Environmental source	154-162 MHz	154	162	30 - < 300 MHz													Yes	Below	Genotoxicity				2.5	Average
Bartos P.; Netusil R.; Slaby P.; Dolezel D.; Ritz T.; Vacha M.	2019	Weak radiofrequency fields affect the insect circadian clock	J R Soc Interface	16	158	20190285	Journal Article	2010	Experimental	Lab	Czech Republic	Europe	Cockroach					Insect/Arthropod	Invertebrate	Antenna	Experimental source											0.0008, 0.018, 0.33 A/m	0.0002398	40				No	Below	Endocrine function			Light, static magnetic field	3.25	Average
Bastide M.; Youbicier-Simo B. J.; Lebecq J. C.; Giaimis J.	2001	Toxicologic study of electromagnetic radiation emitted by television and video display screens and cellular telephones on chickens and mice	Indoor Built Environ	10		291-298	Journal Article	2000	Experimental	Lab	France	Europe	Chicken					Bird	Vertebrate	Mobile phone	Personal Devices	900 MHz	900	900	300 - < 3000 MHz							0 - 18 V/m	1e-13	0.859416				Yes	Below	Mortality			ELF fields, X-rays	1	Poor
Batellier F.; Couty I.; Picard D.; Brillard J. P.	2008	Effects of exposing chicken eggs to a cell phone in call" position over the entire incubation period"	Theriogenology	69	6	737-745	Journal Article	2000	Experimental	Lab	France	Europe	Chicken					Bird	Vertebrate	Mobile phone	Personal Devices	900 MHz	900	900	300 - < 3000 MHz				2 m	0.0333333	0.0333333	1 - 5.88 V/m	0.00265252	0.0917093				Yes	Below	Mortality				2	Poor
Bawin S. M.; Gavalas-Medici R. J.; Adey W. R.	1973	Effects of modulated very high frequency fields on specific brain rhythms in cats	Brain Res	58	2	365-384	Journal Article	1970	Experimental	Lab	USA	North America	Cat					Mammal	Vertebrate	Other experimental	Experimental source	147 MHz	147	147	30 - < 300 MHz				50 m	0.833333	0.833333	10 W/m2	10	10				Yes	Below	Nervous system				1.25	Poor
Boga A.; Emre M.; Sertdemir Y.; Akillioglu K.; Binokay S.; Demirhan O.	2014	The effect of 900 and 1800 MHz GSM-like radiofrequency irradiation and nicotine sulfate administration on the embryonic development of Xenopus laevis	Ecotoxicol Environ Saf	113		378-390	Journal Article	2010	Experimental	Lab	Turkey	Asia	Frog					Reptile/Amphibian	Vertebrate	Antenna	Experimental source	900-1800 MHz	900	1800	300 - < 3000 MHz				4, 6, 8 h	4	8	24.5 V/m	1.59218	1.59218	1	1	1	Yes	Below	Development			Nicotine sulphate	2.75	Average
Boga A.; Emre M.; Sertdemir Y.; Uncu I.; Binokay S.; Demirhan O.	2016	Effects of GSM-like radiofrequency irradiation during the oogenesis and spermiogenesis of Xenopus laevis	Ecotoxicol Environ Saf	129		137-144	Journal Article	2010	Experimental	Lab	Turkey	Asia	Frog					Reptile/Amphibian	Vertebrate	Antenna	Experimental source	900 MHz	900	900	300 - < 3000 MHz				8 h	8	8	24.5 V/m	1.59218	1.59218	1	1	1	Yes	Below	Development	Mortality			2.25	Average
Bojarinova J.; Kavokin K.; Pakhomov A.; Cherbunin R.; Anashina A.; Erokhina M.; Ershova M.; Chernetsov N.	2020	Magnetic compass of garden warblers is not affected by oscillating magnetic fields applied to their eyes	Sci Rep	10	1	3473	Journal Article	2020	Experimental	Lab	Russia	Europe/Asia	Garden warbler					Bird	Vertebrate	Coil	Experimental source	1.403 MHz	1.403	1.403	100 kHz - < 30 MHz				50 m	0.833333	0.833333	5nT	0.005995	0.005995				No	Below	Reception/Orientation			Geomagnetic field	2.5	Average
Bojjawar T.; Jalari M.; Aamodt E.; Ware M. F.; Haynie D. T.	2006	Effect of electromagnetic nanopulses on C. elegans fertility	Bioelectromagnetics	27	7	515-520	Journal Article	2000	Experimental	Lab	USA	North America	Worm					Worm	Invertebrate	TEM Cell	Experimental source	Nanopulse							4 h	4	4	18000, 62000 V/m	859416	1.01963e+07				Yes	Above	Reproduction			Heat	2.25	Average
Bourdineaud J. P.; Šrut M.; Štambuk A.; Tkalec M.; Brèthes D.; Malarić K.; Klobučar G. I. V.	2017	Electromagnetic fields at a mobile phone frequency (900 MHz) trigger the onset of general stress response along with DNA modifications in Eisenia fetida earthworms	Arh Hig Rada Toksikol	68	2	142-152	Journal Article	2010	Experimental	Lab	Croatia	Europe	Worm					Worm	Invertebrate	TEM Cell	Experimental source	900 MHz	900	900	300 - < 3000 MHz				4 h	4	4	0.3 - 38.2 W/m2	0.3	38.2	0.00013 - 0.00933	0.00013	0.00933	Yes	Below	Genotoxicity	Cellular effects			2.5	Average
Braithwaite L. A.; Morrison W. D.; Bate L.; Otten L.; Hunter B.; Pei D. C.	1991	Effect of exposure to operant-controlled microwaves on certain blood and immunological parameters in the young chick	Poult Sci	70	3	509-514	Journal Article	1990	Experimental	Lab	Canada	Europe	Chicken					Bird	Vertebrate	Waveguide	Experimental source	2.45 GHz	2450	2450	300 - < 3000 MHz				2 m	0.0333333	0.0333333	130 W/m2	130	130				No	Below	Hematology/Immunology			Heat	1.5	Poor
Bruderer B.; Peter D.; Steuri T.	1999	Behaviour of migrating birds exposed to X-band radar and a bright light beam	J Exp Biol	202		1015-1022	Journal Article	1990	Observational	Environment	Israel	Asia	Bird					Bird	Vertebrate	Radar	Environmental source	9 GHz	9000	9000	3 - < 30 GHz							25 - 400 W/m2	25	400				Yes	Above and Below	Behaviour			Light beam	2.75	Average
Byman D.; Battista S. P.; Wasserman F. E.; Kunz T. H.	1985	Effect of microwave irradiation (2.45 GHz, CW) on egg weight loss, egg hatchability, and hatchling growth of the Coturnix quail	Bioelectromagnetics	6	3	271-82	Journal Article	1980	Experimental	Lab	USA	North America	Quail					Bird	Vertebrate	Antenna	Experimental source	2.45 GHz	2450	2450	300 - < 3000 MHz				30 m	0.5	0.5	25, 50 W/m2	25	50				No	Below	Development				2.75	Average
Byman D.; Wasserman F. E.; Schlinger B. A.; Battista S. P.; Kunz T. H.	1985	THERMOREGULATION OF BUDGERIGARS EXPOSED TO MICROWAVES (2.45 GHZ, CW) DURING FLIGHT	Physiological Zoology	58	1	91-104	Journal Article	1980	Experimental	Lab	USA	North America	Budgerigar					Bird	Vertebrate	Antenna	Experimental source	2.45 GHz	2450	2450	300 - < 3000 MHz				600 s	0.166667	0.166667	500 W/m2	500	500	0.71 - 2	0.71	2	No	Below	Behaviour				2.75	Average
Cammaerts M. C.; De Doncker P.; Patris X.; Bellens F.; Rachidi Z.; Cammaerts D.	2012	GSM 900 MHz radiation inhibits ants' association between food sites and encountered cues	Electromagn Biol Med	31	2	151-165	Journal Article	2010	Experimental	Lab	Belgium	Europe	Ant					Insect/Arthropod	Invertebrate	Antenna	Experimental source	900 MHz	900	900	300 - < 3000 MHz				8 - 102 h	8	102	1.59 W/m2	1.59	1.59				Yes	Below	Behaviour				1.75	Poor
Cammaerts M. C.; Johansson O.	2014	Ants can be used as bio-indicators to reveal biological effects of electromagnetic waves from some wireless apparatus	Electromagn Biol Med	33	4	282-288	Journal Article	2010	Experimental	Lab	Belgium	Europe	Ant					Insect/Arthropod	Invertebrate	Various personal	Personal Devices	900 MHz, 2.4 GHz	900	2400	300 - < 3000 MHz							0.000005 - 0.0008 W/m2	5e-06	0.0008				Yes	Below	Behaviour				1.75	Poor
Cammaerts M. C.; Rachidi Z.; Bellens F.; De Doncker P.	2013	Food collection and response to pheromones in an ant species exposed to electromagnetic radiation	Electromagn Biol Med	32	3	315-332	Journal Article	2010	Experimental	Lab	Belgium	Europe	Ant					Insect/Arthropod	Invertebrate	Antenna	Experimental source	900 MHz	900	900	300 - < 3000 MHz				180 h	180	180	0.0016 W/m2	0.0016	0.0016				Yes	Below	Behaviour				2	Poor
Cammaerts M. C.; Vandenbosch G. A. E.; Volski V.	2014	Effect of Short-Term GSM Radiation at Representative Levels in Society on a Biological Model: The Ant Myrmica sabuleti	J Insect Behav	27	4	514-526	Journal Article	2010	Experimental	Lab	Belgium	Europe	Ant					Insect/Arthropod	Invertebrate	Antenna	Experimental source	900 MHz	900	900	300 - < 3000 MHz				10 m	0.166667	0.166667	1.5 V/m	0.00596817	0.00596817				Yes	Below	Behaviour				2.25	Average
Carpenter R. L.; Livstone E. M.	1971	Evidence For Nonthermal Effects of Microwave Radiation: Abnormal Development of Irradiated Insect Pupae	IEEE Trans Microw Theory Tech	19	2	173-178	Journal Article	1970	Experimental	Lab	USA	North America	Beetle					Insect/Arthropod	Invertebrate	Waveguide	Experimental source	10 GHz	10000	10000	3 - < 30 GHz				20, 30, 120 m	0.33	2							No	Below	Development				2	Poor
Chang B. K.; Huang A. T.; Joines W. T.; Kramer R. S.	1982	The effect of microwave radiation (1.0 GHz) on the blood-brain barrier in dogs	Radio Sci	17		165S-168S	Journal Article	1980	Experimental	Lab	USA	North America	Dog					Mammal	Vertebrate	Antenna	Experimental source	1 GHz	1000	1000	300 - < 3000 MHz				20 m	0.333333	0.333333	20 - 2000 W/m2	20	2000				No	Above and Below	Hematology/Immunology				1.5	Poor
Chavdoula E. D.; Panagopoulos D. J.; Margaritis L. H.	2010	Comparison of biological effects between continuous and intermittent exposure to GSM-900-MHz mobile phone radiation: Detection of apoptotic cell-death features	Mutat Res Genet Toxicol Environ Mutagen	700	1-2	51-61	Journal Article	2010	Experimental	Lab	Greece	Europe	Fly					Insect/Arthropod	Invertebrate	Mobile phone	Personal Devices	900, 1800 MHz	900	1800	300 - < 3000 MHz				6 m	0.1	0.1	3.5 W/m2	3.5	3.5				Yes	Below	Reproduction	Cellular effects			1.75	Poor
Chou C. K.; Guy A. W.	1985	Absorption of microwave energy by muscle models and by birds of differing mass and geometry	J Microw Power Electromagn Energy	20	2	75-84	Journal Article	1980	Experimental	Lab	USA	North America	Parakeet	Quail	Pigeon	Chicken	Turkey	Bird	Vertebrate	Antenna	Experimental source	775, 915, 2450 MHz	775	2450	300 - < 3000 MHz							1820-5600 W/m2	1820	5600	0.68 - 3.55	0.68	3.55	No	Below	Behaviour				1.5	Poor
Clark M. W.; Gildersleeve R. P.; Thaxton J. P.; Parkhurst C. R.; McRee D. I.	1987	Leukocyte numbers in hemorrhaged Japanese quail after microwave irradiation in ovo	Comp Biochem Physiol A Comp Physiol	87	4	923-32	Journal Article	1980	Experimental	Lab	USA	North America	Quail					Bird	Vertebrate	Antenna	Experimental source	2.45 GHz	2450	2450	300 - < 3000 MHz				12 d	288	288	50 W/m2	50	50	4	4	4	No	Below	Hematology/Immunology				2.25	Average
D'Silva M. H.; Swer R. T.; Anbalagan J.; Bhargavan R.	2014	Effect of ultrahigh frequency radiation emitted from 2G cell phone on developing lens of chick embryo: A histological study	Advances in Anatomy	2014			Journal Article	2010	Experimental	Lab	India	Asia	Chicken					Bird	Vertebrate	Mobile phone	Personal Devices	900 - 1800 MHz	900	1800	300 - < 3000 MHz				72 m	1.2	1.2				2	2	2	Yes	Below	Development				1.5	Poor
D'Silva M. H.; Swer R. T.; Anbalagan J.; Rajesh B.	2017	Effect of Radiofrequency Radiation Emitted from 2G and 3G Cell Phone on Developing Liver of Chick Embryo - A Comparative Study	J Clin of Diagn Res	11	7	AC05-AC09	Journal Article	2010	Experimental	Lab	India	Asia	Chicken					Bird	Vertebrate	Mobile phone	Personal Devices								75 m	1.25	1.25							Yes	Below	Development				1.5	Poor
Dalio J. S.	2015	Effect of electromagnetic (cell phone) radiations on Apis mellifera	Journal of Res in Agriculture and Animal science	2	12	6-10	Journal Article	2010	Experimental	Environment	India	Asia	Bee					Insect/Arthropod	Invertebrate	Mobile phone	Personal Devices								15 m	0.25	0.25							Yes	Below	Reproduction	Population	Reception/Orientation		1	Poor
Daniells C.; Duce I.; Thomas D.; Sewell P.; Tattersall J.; de Pomerai D.	1998	Transgenic nematodes as biomonitors of microwave-induced stress	Mutat Res	399	1	55-64	Journal Article	1990	Experimental	Lab	UK	Europe	Worm					Worm	Invertebrate	TEM Cell	Experimental source	300, 750 MHz	300	750	300 - < 3000 MHz				2 h	2	2							No	Below	Genotoxicity			Heat	3	Average
Dardalhon M.; Berteaud A.; Averbeck D.	1979	Microwave effects in Drosophila melanogaster	Radioprotection	14	3	145-159	Journal Article	1970	Experimental	Lab	France	Europe	Fly					Insect/Arthropod	Invertebrate	Antenna	Experimental source	17, 73 GHz	17000	73000	3 - < 30 GHz	30 - 300 GHz			2, 4, 5 h	2	5	600, 1000 W/m2	600	1000				No	Above	Development				1.5	Poor
Darney K.; Giraudin A.; Joseph R.; Abadie P.; Aupinel P.; Decourtye A.; Le Bourg E.; Gauthier M.	2016	Effect of high-frequency radiations on survival of the honeybee (Apis mellifera L.)	Apidologie	47	5	703-710	Journal Article	2010	Experimental	Environment	France	Europe	Bee					Insect/Arthropod	Invertebrate	Other experimental	Experimental source	13.56, 868 MHz	13.56	868	100 kHz - < 30 MHz	300 - < 3000 MHz			2 h	2	2	0.000000003 - 0.065.35 W/m2	3e-09	0.06535				Unknown	Below	Mortality				1.5	Poor
Dasgupta S.; Wang G.; Simonich M. T.; Zhang T.; Truong L.; Liu H.; Tanguay R. L.	2020	Impacts of high dose 3.5 GHz cellphone radiofrequency on zebrafish embryonic development	PLoS One	15	7	e0235869	Journal Article	2020	Experimental	Lab	USA	North America	Zebrafish					Fish	Vertebrate	Antenna	Experimental source	3.5 GHz	3500	3500	3 - < 30 GHz				6 - 48 h	6	48	22 w/m2	22	22	8.27	8.27	8.27	Unknown	Below	Development				2.5	Average
Dasgupta S.; Leong C.; Simonich M. T.; Truong L.; Liu H.; Tanguay R. L.	2022	Transcriptomic and Long-Term Behavioral Deficits Associated with Developmental 3.5 GHz Radiofrequency Radiation Exposures in Zebrafish	Environ Sci Technol Lett	9	4	327-332	Journal Article	2020	Experimental	Lab	USA	North America	Zebrafish					Fish	Vertebrate	Antenna	Experimental source	3.5 GHz	3500	3500	3 - < 30 GHz				6 - 48 h	6	48				8.27	8.27	8.27	Unknown	Below	Cellular effects	Behaviour			2.5	Average
Davidson JA K. P., Hamid MAK.	1976	Effects of microwave radiation on eggs, embryos and chickens.	Can J Anim Sci	56		709–13	Journal Article	1970	Experimental	Lab	Canada	North America	Chicken					Bird	Vertebrate	Other experimental	Experimental source								9 s	0.0025	0.0025							No	Above	Reproduction	Development	Mortality		1.5	Poor
Dawe A. S.; Bodhicharla R. K.; Graham N. S.; May S. T.; Reader T.; Loader B.; Gregory A.; Swicord M.; Bit-Babik G.; de Pomerai D. I.	2009	Low-intensity microwave irradiation does not substantially alter gene expression in late larval and adult Caenorhabditis elegans	Bioelectromagnetics	30	8	602-612	Journal Article	2000	Experimental	Lab	UK	Europe	Worm					Worm	Invertebrate	TEM Cell	Experimental source	900 MHz	900	900	300 - < 3000 MHz				2.5 h	2.5	2.5				0.0009 - 0.003	0.0009	0.003	No	Below	Cellular effects			Heat	3.75	Good
Dawe A. S.; Nylund R.; Leszczynski D.; Kuster N.; Reader T.; de Pomerai D. I.	2008	Continuous wave and simulated GSM exposure at 1.8 W/kg and 1.8 GHz do not induce hsp16-1 heat-shock gene expression in Caenorhabditis elegans	Bioelectromagnetics	29	2	92-99	Journal Article	2000	Experimental	Lab	UK	Europe	Worm					Worm	Invertebrate	Waveguide	Experimental source	1.8 GHz	1800	1800	300 - < 3000 MHz				2.5 h	2.5	2.5				1.8	1.8	1.8	Both	Below	Cellular effects				4	Good
Dawe A. S.; Smith B.; Thomas D. W.; Greedy S.; Vasic N.; Gregory A.; Loader B.; de Pomerai D. I.	2006	A small temperature rise may contribute towards the apparent induction by microwaves of heat-shock gene expression in the nematode Caenorhabditis Elegans	Bioelectromagnetics	27	2	88-97	Journal Article	2000	Experimental	Lab	UK	Europe	Worm					Worm	Invertebrate	TEM Cell	Experimental source	1 GHz	1000	1000	300 - < 3000 MHz				2.5 h	2.5	2.5							No	Below	Cellular effects			Heat	3.25	Average
De Paepe S.; De Borre E.; Toribio Carvajal D.; Bell D.; Thielens A.	2022	Pilot Study of a New Methodology to Study the Development of the Blue Bottle Fly (Calliphora vomitoria) Under Exposure to Radio-Frequency Electromagnetic Fields at 5.4 GHz	Int J Radiat Biol			1-17	Journal Article	2020	Experimental	Lab	Belgium	Europe	Fly					Insect/Arthropod	Invertebrate	TEM Cell	Experimental source	5.4 GHz	5400	5400	3 - < 30 GHz				48 h	48	48	19.8 - 55.7 V/m	1.04	8.23	0.23 - 0.27	0.23	0.27	Unknown	Below	Development				2.5	Average
de Pomerai D. I.; Daniells C.; David H.; Allan J.; Duce I.; Mutwakil M.; Thomas D.; Sewell P.; Tattersall J.; Jones D.; Candido P.	2000	Microwave radiation induces a heat-shock response and enhances growth in the nematode Caenorhabditis elegans	IEEE Trans Microw Theory Tech	48	11	2076-2081	Journal Article	2000	Experimental	Lab	UK	Europe	Worm					Worm	Invertebrate	TEM Cell	Experimental source	750 MHz	750	750	300 - < 3000 MHz				18 h	18	18	10 W/m2	10	10	0.001	0.001	0.001	No	Below	Development	Cellular effects			3.5	Good
de Pomerai D. I.; Dawe A.; Djerbib L.; Allan J.; Brunt G.; Daniells C.	2002	Growth and maturation of the nematode Caenorhabditis elegans following exposure to weak microwave fields	Enzyme Microb Technol	30	1	73-79	Journal Article	2000	Experimental	Lab	UK	Europe	Worm					Worm	Invertebrate	TEM Cell	Experimental source	1 GHz	1000	1000	300 - < 3000 MHz				20 h	20	20	45 V/m	5.37135	5.37135	0.001	0.001	0.001	No	Below	Development			Heat	3	Average
Deichmann W. B.; Bernal E.; Stephens F.; Landeen K.	1963	Effects on dogs of chronic exposure to microwave radiation	J Occup Med	5		418-425	Journal Article	1960	Experimental	Lab	USA	North America	Dog					Mammal	Vertebrate	Antenna	Experimental source	24 GHz	24000	24000	3 - < 30 GHz				6.7, 16.5 h	6.7	16.5	240 W/m2	240	240				Yes	Above	Reproduction	Development	Hematology/Immunology		0.75	Poor
Dong V. N. K.; Tantisuwat L.; Setthawong P.; Tharasanit T.; Sutayatram S.; Kijtawornrat A.	2022	The Preliminary Chronic Effects of Electromagnetic Radiation from Mobile Phones on Heart Rate Variability, Cardiac Function, Blood Profiles, and Semen Quality in Healthy Dogs	Vet Sci	9	5		Journal Article	2020	Experimental	Lab	Thailand	Asia	Dog					Mammal	Vertebrate	Mobile phone	Personal Devices	1962 - 1966 MHz	1962	1966	300 - < 3000 MHz				100 h	100	100							Yes	Below	Physiology	Hematology/Immunology			1.75	Poor
Dongre S.; Verma R.	2009	Effect of cell phone radiation on Gauriya Sparrows passer domesticus		11	7	51-52	Journal Article	2000	Observational	Environment	India	Asia	Sparrow					Bird	Vertebrate	Base station	Environmental source	900 - 1900 MHz	900	1900	300 - < 3000 MHz							0.02 - 3.6 W/m2	0.02	3.6				Yes	Unknown	Population				0.75	Poor
Dyka L. D.; Shakina L. A.; Strashnyuk V. Y.; Shckorbatov Y. G.	2016	Effects of 36.6 GHz and static magnetic field on degree of endoreduplication in Drosophila melanogaster polytene chromosomes	Int J Radiat Biol	92	4	222-227	Journal Article	2010	Experimental	Lab	Ukraine	Europe	Fly					Insect/Arthropod	Invertebrate	Antenna	Experimental source	36.64 GHz	36640	36640	30 - 300 GHz				30 s	0.00833333	0.00833333	1 W/m2	1	1	4	4	4	No	Below	Genotoxicity			Static magnetic field	1.5	Poor
El Halabi N.; Achkar R.; Abou Haidar G.	2013	The effect of cell phone radiations on the life cycle of honeybees	Eurocon 2013			529-536	Conference Proceedings	2010	Experimental	Lab	Lebanon	Asia	Bee					Insect/Arthropod	Invertebrate	Mobile phone	Personal Devices											25nT	0.15	0.15				Yes	Below	Behaviour				0.75	Poor
El Kholy S. E.; El Husseiny E. M.	2012	Effect of 60 minutes exposure to electromagnetic field on fecundity, learning and memory, speed of movement and whole body protein of the fruit fly Drosophila melanogaster	J Egypt Soc Parasitol	42	3	639-648	Journal Article	2010	Experimental	Lab	Egypt	Africa	Fly					Insect/Arthropod	Invertebrate	Mobile phone	Personal Devices								1 h	1	1							Yes	Below	Reproduction	Behaviour			1	Poor
Engels S.; Schneider N. L.; Lefeldt N.; Hein C. M.; Zapka M.; Michalik A.; Elbers D.; Kittel A.; Hore P. J.; Mouritsen H.	2014	Anthropogenic electromagnetic noise disrupts magnetic compass orientation in a migratory bird	Nature	509	7500	353-356	Journal Article	2010	Experimental	Both	Germany	Europe	European robin					Bird	Vertebrate	Antenna	Experimental source	2 kHz - 5 MHz	0.002	5	100 kHz - < 30 MHz							Up to 10 V/m	0.259973	0.259973				Unknown	Below	Reception/Orientation			Static magnetic field	3.5	Good
Everaert J.; Bauwens D.	2007	A Possible Effect of Electromagnetic Radiation from Mobile Phone Base Stations on the Number of Breeding House Sparrows (Passer domesticus)	Electromagn Biol Med	26	1	63-72	Journal Article	2000	Observational	Environment	Belgium	Europe	Sparrow					Bird	Vertebrate	Base station	Environmental source	900, 1800 MHz	900	1800	300 - < 3000 MHz							up to 1.09 V/m	0.0030939	0.0030939				Yes	Below	Population			Geographic area	2.25	Average
Favre D.	2011	Mobile phone-induced honeybee worker piping	Apidologie	42	3	270-279	Journal Article	2010	Experimental	Environment	Switzerland	Europe	Bee					Insect/Arthropod	Invertebrate	Mobile phone	Personal Devices	900 MHz	900	900	300 - < 3000 MHz				24 h	24	24				0.271, 0.62, 0.81, 0.98	0.271	0.98	No	Below	Behaviour				1.5	Poor
Favre D.	2017	Disturbing honeybees’ behavior with electromagnetic waves: a methodology	J Behav	2		1010	Journal Article	2010	Experimental	Environment	Switzerland	Europe	Bee					Insect/Arthropod	Invertebrate	Antenna	Experimental source	800 - 3000 MHz	800	3000	300 - < 3000 MHz	3 - < 30 GHz						1-2.5 microW/m2	1e-06	2.5e-06				Yes	Below	Behaviour				1.25	Poor
Fisher PD L. J., Voss WAG.	1979	The effect of low-level 2450-MHz CW microwave radiation and body temperature on early embryonic development in chickens.	Radio Sci	14		159–63	Journal Article	1970	Experimental	Lab	Canada	North America	Chicken					Bird	Vertebrate	Antenna	Experimental source	2450 MHz	2450	2450	300 - < 3000 MHz				24 h	24	24	35 W/m2	35	35				No	Below	Development				2.25	Average
Frątczak M.; Vargová B.; Tryjanowski P.; Majláth I.; Jerzak L.; Kurimský J.; Cimbala R.; Jankowiak Ł.; Conka Z.; Majláthová V.	2020	Infected Ixodes ricinus ticks are attracted by electromagnetic radiation of 900 MHz	Ticks Tick Borne Dis	11	4	101416	Journal Article	2020	Experimental	Lab	Slovakia	Europe	Tick					Insect/Arthropod	Invertebrate	Antenna	Experimental source	900 MHz	900	900	300 - < 3000 MHz				24 h	24	24	0.001 W/m2	0.001	0.001				Unknown	Below	Behaviour			Bacterial infections	2.75	Average
Galal F. H.; Seufi A. M.	2022	The impact of electromagnetic radio waves on some biological aspects of Culex (Culex) pipiens Mosquitoes (Diptera: Culicidae)	Bioscience Research	19	2	805-810	Journal Article	2020	Experimental	Lab	Saudi Arabia	Asia	Mosquito					Insect/Arthropod	Invertebrate	Mobile phone	Personal Devices	900, 1900 MHz	900	1900	300 - < 3000 MHz				4 h	4	4							Yes	Below	Development	Mortality			1.25	Poor
Galvin M. J.; McRee D. I.	1980	EFFECT OF MICROWAVE-RADIATION ON ACUTE MYOCARDIAL ISCHEMIA IN CATS	Federation Proceedings	39	3	989-989	Journal Article	1980	Experimental	Lab	USA	North America	Cat					Mammal	Vertebrate	Antenna	Experimental source	2.45 GHz	2450	2450	300 - < 3000 MHz				5 h	5	5				30	30	30	Unknown	Above	Physiology				2.5	Average
Galvin M. J.; McRee D. I.	1981	INFLUENCE OF ACUTE MICROWAVE-RADIATION ON CARDIAC-FUNCTION IN NORMAL AND MYOCARDIAL ISCHEMIC CATS	Journal of Applied Physiology	50	5	931-935	Journal Article	1980	Experimental	Lab	USA	North America	Cat					Mammal	Vertebrate	Waveguide	Experimental source	2.45 GHz	2450	2450	300 - < 3000 MHz				5 h	5	5				30	30	30	No	Above	Physiology				2.75	Average
Galvin M. J.; McRee D. I.; Hall C. A.; Thaxton J. P.; Parkhurst C. R.	1981	Humoral and cell‐mediated immune function in adult japanese quail following exposure to 2.45‐GHz microwave radiation during embryogeny	Bioelectromagnetics: Journal of the Bioelectromagnetics Society, The Society for Physical Regulation in Biology and Medicine, The European Bioelectromagnetics Association	2	3	269-278	Journal Article	1980	Experimental	Lab	USA	North America	Quail					Bird	Vertebrate	Antenna	Experimental source	2.45 GHz	2450	2450	300 - < 3000 MHz				12 d	288	288	50 W/m2	50	50	4.03	4.03	4.03	No	Below	Hematology/Immunology				2.5	Average
Galvin M. J.; McRee D. I.; Lieberman M.	1980	Effects of 2.45-GHz microwave radiation on embryonic quail hearts	Bioelectromagnetics	1	4	389-96	Journal Article	1980	Experimental	Lab	USA	North America	Quail					Bird	Vertebrate	Antenna	Experimental source	2.45 GHz	2450	2450	300 - < 3000 MHz				8 d	192	192	50, 200 W/m2	50	200	4, 16.2	4	16.2	No	Above and Below	Development				2.5	Average
Galvin M. J.; Thaxton J. P.; McRee D. I.; Hall C. A.	1982	Immunity in late juvenile and young adult Japanese quail as related to microwave radiation during embryogeny	Int J Radiat Biol Relat Stud Phys Chem Med	42	6	673-677	Journal Article	1980	Experimental	Lab	USA	North America	Quail					Bird	Vertebrate	Antenna	Experimental source	2.45 GHz	2450	2450	300 - < 3000 MHz				12 d	288	288	50 W/m2	50	50	4.03	4.03	4.03	No	Below	Hematology/Immunology				2.5	Average
Gao Y.; Lu Y.; Yi J.; Li Z.; Gao D.; Yu Z.; Wu T.; Zhang C.	2016	A genome-wide mRNA expression profile in caenorhabditis elegans under prolonged exposure to 1750MHz radiofrequency fields	Plos one	11	1	e0147273	Journal Article	2010	Experimental	Lab	China	Asia	Worm					Worm	Invertebrate	Waveguide	Experimental source	1750 MHz	1750	1750	300 - < 3000 MHz				35, 50 h	35	50				3	3	3	Unknown	Below	Development	Mortality	Cellular effects		2.75	Average
Gary N. E.; Westerdahl B. B.	1981	Flight, orientation, and homing abilities of honeybees following exposure to 2.45-GHz CW microwaves	Bioelectromagnetics	2	1	71-75	Journal Article	1980	Experimental	Lab	USA	North America	Bee					Insect/Arthropod	Invertebrate	Antenna	Experimental source	2.45 GHz	2450	2450	300 - < 3000 MHz				30 m	0.5	0.5	30-500 W/m2	30	500				No	Above and Below	Reception/Orientation	Behaviour			2	Poor
Gary N. E.; Westerdahl B. B.	1981	LONGEVITY OF MICROWAVE-TREATED (2.45 GHZ CONTINUOUS WAVE) HONEY BEES IN OBSERVATION HIVES	Environmental Entomology	10	6	991-994	Journal Article	1980	Experimental	Lab	USA	North America	Bee					Insect/Arthropod	Invertebrate	Antenna	Experimental source	2.45 GHz	2450	2450	300 - < 3000 MHz				30 m	0.5	0.5	30, 60, 90, 250, 500 W/m2	30	500				No	Above and Below	Mortality	Behaviour			2.25	Average
Gary N. E.; Westerdahl B. B.	1982	FOOD FORAGING OF HONEY BEES IN A MICROWAVE FIELD (2.45 GHZ CW)	Environmental Entomology	11	1	95-99	Journal Article	1980	Experimental	Lab	USA	North America	Bee					Insect/Arthropod	Invertebrate	Antenna	Experimental source	2.45 GHz	2450	2450	300 - < 3000 MHz				3 h	3	3	50, 100, 200, 400 W/m2	50	400				No	Above and Below	Behaviour				2.25	Average
Geronikolou S.; Zimeras S.; Davos C. H.; Michalopoulos I.; Tsitomeneas S.	2014	Diverse radiofrequency sensitivity and radiofrequency effects of mobile or cordless phone near fields exposure in Drosophila melanogaster	PLoS One	9	11	e112139	Journal Article	2010	Experimental	Lab	Greece	Europe	Fly					Insect/Arthropod	Invertebrate	Various personal	Personal Devices	900, 1800 MHz	900	1800	300 - < 3000 MHz				20 m	0.333333	0.333333				0.0007, 0.005	0.0007	0.005	Yes	Below	Reproduction				1.75	Poor
Giarola A. J.; Krueger W. F.	1974	Continuous exposure of chicks and rats to electromagnetic fields	IEEE Trans Microw Theory Tech	22	4	432-437	Journal Article	1970	Experimental	Lab	USA	North America	Chicken					Bird	Vertebrate	Antenna	Experimental source	260, 880 MHz	260	880	30 - < 300 MHz	300 - < 3000 MHz			21 d	504	504	5.5 W/m2	5.5	5.5				No	Below	Development			ELF fields	1.75	Poor
Gildersleeve R.; Galvin M.; McRee D.; Thaxton J.	1986	Response of Japanese quail to hemorrhagic stress after exposure to microwave radiation during embryogeny	Comparative biochemistry and physiology. A, Comparative physiology	85	4	679-687	Journal Article	1980	Experimental	Lab	USA	North America	Quail					Bird	Vertebrate	Antenna	Experimental source	2.45 GHz	2450	2450	300 - < 3000 MHz				12 d	504	504	50 W/m2	50	50	4	4	4	No	Below	Hematology/Immunology				2.75	Average
Gildersleeve R.; Thaxton J.; Parkhurst C.; Scott T.; Galvin M.; McRee D.	1987	Leukocyte numbers during the humoral and cell-mediated immune response of Japanese quail after microwave irradiation in ovo	Comparative Biochemistry and Physiology Part A: Physiology	87	2	375-380	Journal Article	1980	Experimental	Lab	USA	North America	Quail					Bird	Vertebrate	Antenna	Experimental source	2.45 GHz	2450	2450	300 - < 3000 MHz				12 d	504	504	50 W/m2	50	50	4	4	4	No	Below	Hematology/Immunology				2.75	Average
Gildersleeve R. P.; Bryan T. E.; Galvin M. J.; McRee D. I.; Thaxton J. P.	1988	Serum enzymes in hemorrhaged Japanese quail after microwave irradiation during embryogeny	Comp Biochem Physiol A Comp Physiol	89	4	531-4	Journal Article	1980	Experimental	Lab	USA	North America	Quail					Bird	Vertebrate	Antenna	Experimental source	2.45 GHz	2450	2450	300 - < 3000 MHz				12 d	504	504	50 W/m2	50	50	4	4	4	No	Below	Hematology/Immunology				2.75	Average
Gildersleeve R. P.; Galvin M. J.; McRee D. I.; Thaxton J. P.; Parkhurst C. R.	1987	Reproduction of Japanese quail after microwave irradiation (2.45 GHz CW) during embryogeny	Bioelectromagnetics	8	1	9-21	Journal Article	1980	Experimental	Lab	USA	North America	Quail					Bird	Vertebrate	Antenna	Experimental source	2.45 GHz	2450	2450	300 - < 3000 MHz				12 d	504	504	50 W/m2	50	50	4	4	4	No	Below	Reproduction	Development	Mortality		3	Average
Gildersleeve R. P.; Satterlee D. G.; McRee D. I.; Bryan T. E.; Parkhurst C. R.	1988	Plasma corticosterone in hemorrhaged Japanese quail after microwave irradiation in ovo	Comp Biochem Physiol A Comp Physiol	89	3	415-424	Journal Article	1980	Experimental	Lab	USA	North America	Quail					Bird	Vertebrate	Antenna	Experimental source	2.45 GHz	2450	2450	300 - < 3000 MHz				12 d	504	504	50 W/m2	50	50	4	4	4	No	Below	Endocrine function				3	Average
Gildersleeve R. P.; Thaxton J. P.; Parkhurst C. R.; Scott T. R.; Galvin M. J.; McRee D. I.	1987	Leukocyte numbers during the humoral and cell-mediated immune response of Japanese quail after microwave irradiation in ovo	Comp Biochem Physiol A Comp Physiol	87	2	375-380	Journal Article	1980	Experimental	Lab	USA	North America	Quail					Bird	Vertebrate	Antenna	Experimental source	2.45 GHz	2450	2450	300 - < 3000 MHz				12 d	504	504	50 W/m2	50	50	4	4	4	No	Below	Hematology/Immunology				2.75	Average
Goodman R.; Blank M.; Weisbrot D. R.	2002	Cell phone radiation increases hsp70 levels, SRE-binding and phosphorylation of ELK1 during development and growth in Drosophila melanogaster	Molecular Biology of the Cell	13		254A-255A	Conference Proceedings	2000	Experimental	Lab	USA	North America	Fly					Insect/Arthropod	Invertebrate	Mobile phone	Personal Devices	900 MHz, 1900 MHz	900	1900	300 - < 3000 MHz				10 h	10	10				1.4	1.4	1.4	Yes	Below	Development	Cellular effects			1.5	Poor
Green Jr D. R.; Rosenbaum F. J.; Pickard W. F.	1979	Intensity of microwave irradiation and the teratogenic response of Tenebrio molitor	Radio Science	14	6S	165-171	Journal Article	1970	Experimental	Lab	USA	North America	Mealworm					Insect/Arthropod	Invertebrate	Waveguide	Experimental source	9 GHz	9000	9000	3 - < 30 GHz				2 h	2	2				25 - 800	25	800	No	Above	Development				2.75	Average
Gunes M.; Ates K.; Yalcin B.; Akkurt S.; Ozen S.; Kaya B.	2021	An Evaluation of the Genotoxic Effects of Electromagnetic Radiation at 900 MHz, 1800 MHz, and 2100 MHz Frequencies with a SMART Assay in Drosophila melanogaster	Electromagn Biol Med			1-10	Journal Article	2020	Experimental	Lab	Turkey	Asia	Fly					Insect/Arthropod	Invertebrate	Antenna	Experimental source	900 MHz, 1800 MHz, 2100 MHz	900	2100	300 - < 3000 MHz				2, 4, 6 h	2	6	35.2, 41 V/m	3.28658	4.45889				Yes	Below	Genotoxicity				1.75	Poor
Hamid M.; Boulanger R.; Hodgson G.; Kondra P.; Smith K.; Bragg D.	1969	The effect of microwave radiation on the growth and reproduction of chickens	Journal of Microwave Power	4	4	253-256	Journal Article	1960	Experimental	Lab	USA	North America	Chicken					Bird	Vertebrate	Waveguide	Experimental source	6 GHz	6000	6000	3 - < 30 GHz							0.0000000000018 - 0.00000000041	1.8e-12	4.1e-10				No	Below	Reproduction	Development			1.5	Poor
Hamnerius Y.; Olofsson H.; Rasmuson A.; Rasmuson B.	1979	A Negative Test for Mutagenic Action of Microwave Radiation in Drosophila melanogaster	Mutation Research - Genetic Toxicology	68	3	217-223	Journal Article	1970	Experimental	Lab	Sweden	Europe	Fly					Insect/Arthropod	Invertebrate	Antenna	Experimental source	2.45 GHz	2450	2450	300 - < 3000 MHz				6 h	6	6				100	100	100	No	Above	Genotoxicity			Ionising radiation, ethyl methanesulfonate	4	Good
Hamnerius Y.; Rasmuson A.; Rasmuson B.	1985	Biological effects of high-frequency electromagnetic fields on Salmonella typhimurium and Drosophila melanogaster	Bioelectromagnetics	6	4	405-14	Journal Article	1980	Experimental	Lab	Sweden	Europe	Fly					Insect/Arthropod	Invertebrate	Antenna	Experimental source	27.12 MHz, 2.45 GHz, 3.1 GHz	27.12	3100	100 kHz - < 30 MHz	300 - < 3000 MHz	3 - < 30 GHz		6 h	6	6				0.3, 60, 110	0.3	110	Both	Above and Below	Genotoxicity			Methyl methanesulfonate	4	Good
Hamrick P. E.; McRee D. I.	1975	Exposure of the Japanese Quail embryo to 2.45 GHz microwave radiation during the second day of development	J Microw Power	10	2	211-21	Journal Article	1970	Experimental	Lab	USA	North America	Quail					Bird	Vertebrate	Antenna	Experimental source	2.45 GHz	2450	2450	300 - < 3000 MHz				24 h	24	24	300 W/m2	300	300	14	14	14	No	Above	Development				3	Average
Hamrick P. E.; McRee D. I.	1980	The effect of 2450 MHz microwave irradiation on the heart rate of embryonic quail	Health physics	38	3	261-268	Journal Article	1980	Experimental	Lab	USA	North America	Quail					Bird	Vertebrate	Waveguide	Experimental source	2.45 GHz	2450	2450	300 - < 3000 MHz				5-10 m	0.0833333	0.166667				0.3, 15, 30	0.3	30	Both	Above and Below	Physiology				2.5	Average
Hamrick P. E.; McRee D. I.; Thaxton P.; Parkhurst C. R.	1977	Humoral immunity of Japanese quail subjected to microwave radiation during embryogeny	Health physics	33	1	23-33	Journal Article	1970	Experimental	Lab	USA	North America	Quail					Bird	Vertebrate	Antenna	Experimental source	2.45 GHz	2450	2450	300 - < 3000 MHz				12 d	504	504	50 W/m2	50	50	4.03	4.03	4.03	No	Below	Hematology/Immunology				3	Average
Harst W K. J., Stever H.	2006	Can electromagnetic exposure cause a change in behavior? Studying possible non thermal influences on honey bees — an approach within the framework of educational informatics.	Acta Systematica — IIAS Int J	6		1-6	Journal Article	2000	Experimental	Lab	Germany	Europe	Bee					Insect/Arthropod	Invertebrate	Cordless phone	Personal Devices	1900 MHz	1900	1900	300 - < 3000 MHz													Yes	Below	Behaviour				1.25	Poor
Hässig; Jud; Naegeli; Kupper; Spiess M.	2009	Prevalence of nuclear cataract in Swiss veal calves and its possible association with mobile telephone antenna base stations	Schweizer Archiv für Tierheilkunde	151	10	471-478	Journal Article	2000	Observational	Environment	Switzerland	Europe	Cow					Mammal	Vertebrate	Base station	Environmental source	900 MHz, 1800 MHz, 2100 MHz	900	2100	300 - < 3000 MHz							<0.1, 0.1-0.49, 0.5-0.99, >1 V/m	1e-13	0.032				Yes	Below	Ocular effects				2.25	Average
Hässig M.; Wullschleger M.; Naegeli H. P.; Kupper J.; Spiess B.; Kuster N.; Capstick M.; Murbach M.	2014	Influence of non ionizing radiation of base stations on the activity of redox proteins in bovines	BMC Vet Res	10		136	Journal Article	2010	Experimental	Lab	Switzerland	Europe	Cow					Mammal	Vertebrate	Antenna	Experimental source	900 MHz	900	900	300 - < 3000 MHz				16.75 h	16.75	16.75	3.4 - 29 V/m	0.0306631	2.23077				Yes	Below	Hematology/Immunology				1.5	Poor
Hills G.; Kondra P.; Hamid M.	1974	Effects of microwave radiations on hatchability and growth in chickens and turkeys	Canadian Journal of Animal Science	54	4	573-578	Journal Article	1970	Experimental	Lab	Canada	North America	Chicken	Turkey				Bird	Vertebrate	Other experimental	Experimental source	6 GHz, 2.45 GHz	2450	6000	300 - < 3000 MHz	3 - < 30 GHz			45-210 s	0.0125	0.0583333	0.05, 2, 500, 2500, 10200 W/m2	0.05	10200				No	Above and Below	Development				2.25	Average
Ingole I.; Ghosh S.	2006	Exposure to radio frequency radiation emitted by cell phone and mortality in chick embryos (Gallus domesticus)	Biomedical Research	17	3		Journal Article	2000	Experimental	Lab	India	Asia	Chicken					Bird	Vertebrate	Mobile phone	Personal Devices	900 MHz	900	900	300 - < 3000 MHz				0.5, 4, 6, 9, 10 h	0.5	10	1.9 , 2.6, 3.2, 6.4 W/m2	1.9	6.4	0.37	0.37	0.37	Yes	Below	Mortality				1.75	Poor
Ingole I.; Ghosh S.	2006	Cell phone radiation and developing tissues in chick embryo: A light microscopic study of kidneys	J. Anat. Soc. India	55	2	19-23	Journal Article	2000	Experimental	Lab	India	Asia	Chicken					Bird	Vertebrate	Mobile phone	Personal Devices	900 MHz	900	900	300 - < 3000 MHz				4, 5, 6 h	4	6				0.37	0.37	0.37	Yes	Below	Development				1.75	Poor
Inouye M.; Galvin M. J., Jr.; McRee D. I.	1982	Effects of 2.45 GHz microwave radiation on the development of Japanese quail cerebellum	Teratology	25	1	115-21	Journal Article	1980	Experimental	Lab	USA	North America	Quail					Bird	Vertebrate	Antenna	Experimental source	2.45 GHz	2450	2450	300 - < 3000 MHz				12 d	504	504	50 W/m2	50	50	4.03	4.03	4.03	No	Below	Development				2.5	Average
Jyoti K.; Bagai U.	2014	Effect of mobile phone frequency radiation on early development of chick embryo	Int J Sci Environ Technol	3		1273-80	Journal Article	2010	Experimental	Lab	India	Asia	Chicken					Bird	Vertebrate	Antenna	Experimental source	900 MHz	900	900	300 - < 3000 MHz				0.5, 1 h	0.5	1							Unknown	Below	Development	Mortality			1.75	Poor
Kamal A.	2001	Effect of low pulsed microwaves on heart rate variability signals in mammals	Neurosciences (Riyadh)	6	1	26-9	Journal Article	2000	Experimental	Lab	Saudi Arabia	Asia	Cat					Mammal	Vertebrate	Antenna	Experimental source	5.65 GHz	5650	5650	3 - < 30 GHz				20 m	0.333333	0.333333							Yes	Below	Physiology				1	Poor
Kamal A.; Ieee	2007	Heart rate variability analysis before and during exposing to low pulsed microwaves in mammals	IEEE 33rd Annual Northeast Bioengineering Conference			126-127	Conference Proceedings	2000	Experimental	Lab	USA	North America	Cat					Mammal	Vertebrate	Antenna	Experimental source	5.65 GHz	5650	5650	3 - < 30 GHz				20 m	0.333333	0.333333							Yes	Below	Physiology				0.75	Poor
Kavokin K.; Chernetsov N.; Pakhomov A.; Bojarinova J.; Kobylkov D.; Namozov B.	2014	Magnetic orientation of garden warblers (Sylvia borin) under 1.4 MHz radiofrequency magnetic field	J R Soc Interface	11	97	20140451	Journal Article	2010	Experimental	Lab	Russia	Europe/Asia	Garden warbler					Bird	Vertebrate	Coil	Experimental source	1.4 MHz	1.4	1.4	100 kHz - < 30 MHz							0.15 A/m	8.43	8.43				Unknown	Below	Reception/Orientation			Geomagnetic field	1.75	Poor
Khan Z. I.; Abd Razak N.; Mohd Abkahalisatul M. S.; Fahmi Hussin M.; Abd Rashid N. E.; Amalina Enche Ab Rahim S.	2021	The Effect of Electromagnetic Wave on Bees Behaviour	2021 IEEE 12th Control and System Graduate Research Colloquium (ICSGRC)			287-292	Conference Proceedings	2020	Experimental	Lab	Malaysia	Asia	Bee					Insect/Arthropod	Invertebrate	Antenna	Experimental source	108, 114, 120, 126, 132, 136 MHz	108	136	30 - < 300 MHz				3 h	3	3							Unknown	Below	Behaviour				1.5	Poor
Kimmel S.; Kuhn J.; Harst W.; Stever H.	2007	Electromagnetic radiation: influences on honeybees (Apis mellifera)	Preprint (IIAS-InterSymp Conference, Baden-Baden 2007) http://agbi. uni-landau. de/material_download/preprint_IAAS_2007. pdf				Conference Proceedings	2000	Experimental	Lab	Germany	Europe	Bee					Insect/Arthropod	Invertebrate	Cordless phone	Personal Devices	1900 MHz	1900	1900	300 - < 3000 MHz													Yes	Below	Behaviour				1.25	Poor
Kohane M. J.; Tiller W. A.	2000	Energy, fitness, and information-augmented electromagnetic fields in Drosophila melanogaster	Journal of Scientific Exploration	14	2	217-231	Journal Article	2000	Experimental	Lab	USA	North America	Fly					Insect/Arthropod	Invertebrate	Other experimental	Experimental source	5, 7.3, 8, 9.3 MHz	5	9.3	100 kHz - < 30 MHz				4 h, 4 d, 1 life cycle	4	70							Unknown	Below	Development	Mortality			1.75	Poor
Kondra P.; HODGSON G.; HAMID M.	1972	Effects of microwave radiation on growth and reproduction of two stocks of chickens	Canadian Journal of Animal Science	52	2	317-320	Journal Article	1970	Experimental	Lab	Canada	North America	Chicken					Bird	Vertebrate	Waveguide	Experimental source	6.5 GHz	6500	6500	3 - < 30 GHz				420, 476 d	10080	11424	2.7 - 425 E-10 W/m2	2.7e-10	4.25e-06				No	Below	Reproduction	Development			1.5	Poor
Kondra P.; Smith W.; Hodgson G.; Bragg D.; Gavora J.; Hamid M.; Boulanger R.	1970	Growth and reproduction of chickens subjected to microwave radiation	Canadian Journal of Animal Science	50	3	639-644	Journal Article	1970	Experimental	Lab	Canada	North America	Chicken					Bird	Vertebrate	Waveguide	Experimental source	6 GHz	6000	6000	3 - < 30 GHz				1-476 d	24	11424	2 - 400 E-10 W/m2	2e-10	4e-06				No	Below	Reproduction	Development			1.5	Poor
Krueger W. F.; Bradley J. W.; Giarola A. J.; Daruvalla S. R.	1972	Influence of low-level electric and magnetic fields on the growth of young chickens	Biomed Sci Instrum	9		183-6	Journal Article	1970	Experimental	Lab	USA	North America	Chicken					Bird	Vertebrate	Antenna	Experimental source	260, 880 MHz	260	880	30 - < 300 MHz	300 - < 3000 MHz						0.33 W/m2	0.33	0.33				No	Below	Development			ELF fields	1.5	Poor
Krueger W. F.; Giarola A. J.; Bradley J. W.; Shrekenhamer A.	1975	Effects of electromagnetic fields on fecundity in the chicken	Ann N Y Acad Sci	247		391-400	Journal Article	1970	Experimental	Lab	USA	North America	Chicken					Bird	Vertebrate	Antenna	Experimental source	260, 915 MHz, 2.435 GHz	260	2435	30 - < 300 MHz	300 - < 3000 MHz			84 d	2016	2016	0.05, 2.5, 10 W/m2	0.05	10				No	Below	Reproduction			ELF fields	1.5	Poor
Kumar N.; Sonika S.; Pooja B.; Sharma V.	2009	Changes in protein profile of Apis mellifera L.(Hymenoptera: Apiidae) worker haemolymph after exposure to cell phone radiation	Entomon	34	4	253-257	Journal Article	2000	Experimental	Lab	India	Asia	Bee					Insect/Arthropod	Invertebrate	Mobile phone	Personal Devices								10, 20, 40 m	0.166667	0.666667							Yes	Below	Hematology/Immunology				1	Poor
Kumar N. R.; Devi A.; RANA N.; Verma T.	2016	Cell Phone Radiations: Influence on Haemolymph and Semen of Drone Honey Bee Apis mellifera L	Int. J. Basic Appl. Biol	3		36-39	Journal Article	2010	Experimental	Lab	India	Asia	Bee					Insect/Arthropod	Invertebrate	Mobile phone	Personal Devices								30 m	0.5	0.5							Yes	Below	Hematology/Immunology				1	Poor
Kumar N. R.; Rana N.; Kalia P.	2013	Biochemical changes in haemolymph of Apis mellifera L. drone under the influence of cell phone radiations	Journal of Applied and Natural Science	5	1	139-141	Journal Article	2010	Experimental	Lab	India	Asia	Bee					Insect/Arthropod	Invertebrate	Mobile phone	Personal Devices								30 m	0.5	0.5							Yes	Below	Hematology/Immunology				1	Poor
Kumar N. R.; Sangwan S.; Badotra P.	2011	Exposure to cell phone radiations produces biochemical changes in worker honey bees	Toxicol Int	18	1	70-72	Journal Article	2010	Experimental	Lab	India	Asia	Bee					Insect/Arthropod	Invertebrate	Mobile phone	Personal Devices								10, 20, 40 m	0.17	0.67							Yes	Below	Hematology/Immunology				1	Poor
Landler L.; Painter M. S.; Youmans P. W.; Hopkins W. A.; Phillips J. B.	2015	Spontaneous Magnetic Alignment by Yearling Snapping Turtles: Rapid Association of Radio Frequency Dependent Pattern of Magnetic Input with Novel Surroundings	PLoS One	10	5	e0124728-1-e0124728-13	Journal Article	2010	Experimental	Lab	USA	North America	Turtle					Reptile/Amphibian	Vertebrate	Antenna	Experimental source	1 MHz	1	1	100 kHz - < 30 MHz				40 m	0.666667	0.666667	51 uT	617600	617600				No	Below	Reception/Orientation				2	Poor
Lázaro A.; Chroni A.; Tscheulin T.; Devalez J.; Matsoukas C.; Petanidou T.	2016	Electromagnetic radiation of mobile telecommunication antennas affects the abundance and composition of wild pollinators	Journal of insect conservation	20	2	315-324	Journal Article	2010	Observational	Environment	Greece	Europe	Insect					Insect/Arthropod	Invertebrate	Base station	Environmental source	800 - 2600 MHz	800	2600	300 - < 3000 MHz							0.5 - 0.01 V/m	2.65252e-07	0.00066313				Yes	Below	Population				2	Poor
Leberecht B.; Kobylkov D.; Karwinkel T.; Doge S.; Burnus L.; Wong S. Y.; Apte S.; Haase K.; Musielak I.; Chetverikova R.; Dautaj G.; Bassetto M.; Winklhofer M.; Hore P. J.; Mouritsen H.	2021	Broadband 75-85 MHz radiofrequency fields disrupt magnetic compass orientation in night-migratory songbirds consistent with a flavin-based radical pair magnetoreceptor	Journal of Comparative Physiology a-Neuroethology Sensory Neural and Behavioral Physiology	208	1	97-106	Journal Article	2020	Experimental	Lab	Germany	Europe	Eurasian Blackcap					Bird	Vertebrate	Coil	Experimental source	75 - 85 MHz	75	85	30 - < 300 MHz				1 h	1	1	37 V/m	3.6313	3.6313				Yes	Below	Reception/Orientation				1.75	Poor
Lee D.; Lee J.; Lee I.	2015	Cell phone-generated radio frequency electromagnetic field effects on the locomotor behaviors of the fishes Poecilia reticulata and Danio rerio	Int J Radiat Biol	91	10	843-850	Journal Article	2010	Experimental	Lab	China	Asia	Guppy	Zebrafish				Fish	Vertebrate	Mobile phone	Personal Devices	1800 MHz	1800	1800	300 - < 3000 MHz				13 h	13	13				0.9	0.9	0.9	Yes	Below	Behaviour			Starved	1.75	Poor
Lee K. S.; Choi J. S.; Hong S. Y.; Son T. H.; Yu K.	2008	Mobile phone electromagnetic radiation activates MAPK signaling and regulates viability in Drosophila	Bioelectromagnetics	29	5	371-379	Journal Article	2000	Experimental	Lab	Korea	Asia	Fly					Insect/Arthropod	Invertebrate	Other experimental	Experimental source	835 MHz	835	835	300 - < 3000 MHz				12 - 36 h	12	36				1.6, 4	1.6	4	Unknown	Below	Cellular effects				1.5	Poor
Liddle C. G.; Putnam J. P.; Lewter O. L.; Lewis J. Y.; Bell B.; West M. W.; Stead A.	1986	Effect of 9.6-GHz pulsed microwaves on the orb web spinning ability of the cross spider (Araneus diadematus)	Bioelectromagnetics	7	1	101-105	Journal Article	1980	Experimental	Lab	USA	North America	Spider					Insect/Arthropod	Invertebrate	Other experimental	Experimental source	9.6 GHz	9600	9600	3 - < 30 GHz				1.5 h	1.5	1.5	1, 10, 100 W/m2	1	100	0.4, 4, 40	0.4	40	Yes	Above and Below	Behaviour				2.25	Average
Lin J. C.; Meltzer R. J.; Redding F. K.	1979	MICROWAVE-EVOKED BRAIN-STEM POTENTIALS IN CATS	Journal of Microwave Power and Electromagnetic Energy	14	3	291-296	Journal Article	1970	Experimental	Lab	USA	North America	Cat					Mammal	Vertebrate	Other experimental	Experimental source	2450 MhZ	2450	2450	300 - < 3000 MHz													Yes	Unknown	Nervous system			Acoustic pulses	1	Poor
Lindauer G. A.; Liu L. M.; Skewes G. W.; Rosenbaum F. J.	1974	Further Experiments Seeking Evidence of Nonthermal Biological Effects of Microwave Radiation	IEEE Trans Microw Theory Tech	22	8	790-793	Journal Article	1970	Experimental	Lab	USA	North America	Beetle					Insect/Arthropod	Invertebrate	Antenna	Experimental source	9.0 GHz	9000	9000	3 - < 30 GHz				2 - 4 h	2	4	86, 171 W/m2	86	170	41	41	41	Both	Above and Below	Development				3.5	Good
Liu L.; Rosenbaum F.; Pickard W.	1975	The Relation of Teratogenesis in Tenebrio Molitor to the Incidence of Low-Level Microwaves (Short Papers)	IEEE Transactions on Microwave Theory and Techniques	23	11	929-931	Journal Article	1970	Experimental	Lab	USA	North America	Beetle					Insect/Arthropod	Invertebrate	Antenna	Experimental source	9.0 GHz	9000	9000	3 - < 30 GHz				15 m - 8 h	0.25	8	170 W/m2	170	170				Both	Below	Development				2.25	Average
Lopatina N.; Zachepilo T.; Kamyshev N.; Dyuzhikova N.; Serov I.	2019	Effect of non-ionizing electromagnetic radiation on behavior of the honeybee, Apis mellifera L.(Hymenoptera, Apidae)	Entomological Review	99	1	24-29	Journal Article	2010	Experimental	Lab	Russia	Europe/Asia	Bee					Insect/Arthropod	Invertebrate	Wi-Fi	Personal Devices	2.4 GHz	2400	2400	300 - < 3000 MHz				24 h	24	24							Yes	Below	Behaviour				2.5	Average
Löscher W.; Käs G.	1998	Conspicuous behavioural abnormalities in a dairy cow herd near a TV and radio transmitting antenna	Prakt Tierarzt	79		437-44	Journal Article	1990	Observational	Environment	Germany	Europe	Cow					Mammal	Vertebrate	Broadcast	Environmental source	60 MHz - 18.7 GHz	60	18700	30 - < 300 MHz	300 - < 3000 MHz	3 - < 30 GHz		2 y	17520	17520	0.0003 - 4.6 W/m2	0.0003	4.6				Yes	Below	Behaviour				2	Poor
Losier J. E.	2012	The effects of microwave radar on the behavior of European starlings (Sturnus vulgaris)					Thesis	2010	Experimental	Lab	USA	North America	Bird					Bird	Vertebrate	Radar	Environmental source	9.3 GHz	9300	9300	3 - < 30 GHz				2, 3, 8 m	0.0333333	0.133333							Yes	Unknown	Behaviour			Predator presence	1.75	Poor
Mahmoud E.; Gabarty A.	2021	Impact of electromagnetic radiation on honey stomach ultrastructure and the body chemical element composition of Apis mellifera	African Entomology	29	1	32-41	Journal Article	2020	Experimental	Lab	Egypt	Asia	Bee					Insect/Arthropod	Invertebrate	Mobile phone	Personal Devices	900 - 1900 MHz	900	1900	300 - < 3000 MHz				10, 20 m	0.166667	0.333333							Yes	Below	Cellular effects				1	Poor
Malkemper E. P.; Eder S. H.; Begall S.; Phillips J. B.; Winklhofer M.; Hart V.; Burda H.	2015	Magnetoreception in the wood mouse (Apodemus sylvaticus): influence of weak frequency-modulated radio frequency fields	Scientific reports	5	1	1-6	Journal Article	2010	Experimental	Lab	Germany	Europe	Mouse					Mammal	Vertebrate	Coil	Experimental source	0.9-5 MHz	0.9	5	100 kHz - < 30 MHz							25-50 nT	0.15	0.6				Yes	Below	Reception/Orientation			Static and ELF	2.5	Average
Mall P.; Kumar Y.	2014	Effect of electromagnetic radiations on brooding, honey production and foraging behavior of European honeybees (Apis mellifera L.)	African Journal of Agricultural Research	9	13	1078-1085	Journal Article	2010	Experimental	Environment	India	Asia	Bee					Insect/Arthropod	Invertebrate	Mobile phone	Pesonal Devices	900 MHz	900	900	300 - < 3000 MHz				5 months	3650	3650	0.0000001 - 0.0003 W/m2	1e-07	0.0003				Yes	Below	Reproduction	Behaviour			1.5	Poor
Manta A. K.; Papadopoulou D.; Polyzos A. P.; Fragopoulou A. F.; Skouroliakou A. S.; Thanos D.; Stravopodis D. J.; Margaritis L. H.	2017	Mobile-phone radiation-induced perturbation of gene-expression profiling, redox equilibrium and sporadic-apoptosis control in the ovary of Drosophila melanogaster	Fly (Austin)	11	2	75-95	Journal Article	2010	Experimental	Lab	Greece	Europe	Fly					Insect/Arthropod	Invertebrate	Mobile phone	Personal Devices	1800 MHz	1800	1800	300 - < 3000 MHz				30 m	0.5	0.5	0.27 W/m2	0.27	0.27	0.15	0.15	0.15	Yes	Below	Cellular effects				2.75	Average
Manta A. K.; Stravopodis D. J.; Papassideri I. S.; Margaritis L. H.	2014	Reactive oxygen species elevation and recovery in Drosophila bodies and ovaries following short-term and long-term exposure to DECT base EMF	Electromagn Biol Med	33	2	118-131	Journal Article	2010	Experimental	Lab	Greece	Europe	Fly					Insect/Arthropod	Invertebrate	Cordless phone	Personal Devices	1.88 - 1.9 GHz	1880	1900	300 - < 3000 MHz				0.5 - 96 h	0.5	96	2.7 V/m	0.0193369	0.0193369	0.009	0.009	0.009	Yes	Below	Cellular effects				1.5	Poor
Marec F.; Ondracek J.; Brunnhofer V.	1985	The effect of repeated microwave irradiation on the frequency of sex-linked recessive lethal mutations in Drosophila melanogaster	Mutation Research - Genetic Toxicology	157	2-3	163-167	Journal Article	1980	Experimental	Lab	Czechoslovakia	Europe	Fly					Insect/Arthropod	Invertebrate	Antenna	Experimental source	2375 MHz	2375	2375	300 - < 3000 MHz				5 - 60 m	0.0833333	1	150000 - 250000 W/m2	150000	250000				No	Above	Genotoxicity	Mortality			1.75	Poor
Margaritis L. H.; Manta A. K.; Kokkaliaris K. D.; Schiza D.; Alimisis K.; Barkas G.; Georgiou E.; Giannakopoulou O.; Kollia I.; Kontogianni G.; Kourouzidou A.; Myari A.; Roumelioti F.; Skouroliakou A.; Sykioti V.; Varda G.; Xenos K.; Ziomas K.	2014	Drosophila oogenesis as a bio-marker responding to EMF sources	Electromagn Biol Med	33	3	165-189	Journal Article	2010	Experimental	Lab	Greece	Europe	Fly					Insect/Arthropod	Invertebrate	Various personal	Personal Devices	92 MHz - 2.48 GHz	92	2480	30 - < 300 MHz	300 - < 3000 MHz			6 - 60 m	0.1	1	0.3 - 22 V/m	0.0193369	1.28382				Both	Below	Reproduction	Cellular effects			1.75	Poor
McRee D. I.; Hamrick P. E.	1977	Exposure of Japanese quail embryos to 2.45-GHz microwave radiation during development	Radiat Res	71	2	355-66	Journal Article	1970	Experimental	Lab	USA	North America	Quail					Bird	Vertebrate	Antenna	Experimental source	2.45 GHz	2450	2450	300 - < 3000 MHz				12 d	288	288	50 W/m2	50	50	4.03	4.03	4.03	No	Below	Development				2.75	Average
McRee D. I.; Hamrick P. E.; Zinkl J.; Thaxton P.; Parkhurst C. R.	1975	Some effects of exposure of the Japanese quail embryo to 2.45-GHz microwave radiation	Ann N Y Acad Sci	247		377-390	Journal Article	1970	Experimental	Lab	USA	North America	Quail					Bird	Vertebrate	Antenna	Experimental source	2.45 GHz	2450	2450	300 - < 3000 MHz				20 h	20	20	300 W/m2	300	300	14	14	14	No	Below	Development				3.25	Average
McRee D. I.; Thaxton J. P.; Parkhurst C. R.	1983	Reproduction in male Japanese quail exposed to microwave radiation during embryogeny	Radiat Res	96	1	51-58	Journal Article	1980	Experimental	Lab	USA	North America	Quail					Bird	Vertebrate	Antenna	Experimental source	2.45 GHz	2450	2450	300 - < 3000 MHz				12 d	288	288	50 W/m2	50	50	4.03	4.03	4.03	No	Below	Reproduction				2.75	Average
McRee D. I.; Wyatt R. H.; Haseman J. K.; Somjen G.	1976	The transmission of reflexes in the spinal cord of cats during direct irradiation with microwaves	J Microw Power	11	1	49-60	Journal Article	1970	Experimental	Lab	USA	North America	Cat					Mammal	Vertebrate	Antenna	Experimental source	2.45 GHz	2450	2450	300 - < 3000 MHz							100 - 200 W/m2	100	200				No	Below	Nervous system				2.5	Average
Michaelson S. M.; Howland J. W.; Deichmann W. B.	1971	RESPONSE OF DOG TO 24,000 AND 1285 MHZ MICROWAVE EXPOSURE	IMS Ind Med Surg	40	5	18-23	Journal Article	1970	Experimental	Lab	USA	North America	Dog					Mammal	Vertebrate	Other experimental	Experimental source	1,285 MHz 24 GHz	1285	24000	300 - < 3000 MHz	3 - < 30 GHz			2631 - 3970 h	2631	3970	0.02 - 0.1 W/m2	0.02	0.1				Yes	Below	Behaviour				2.75	Average
Michaelson S. M.; Thomson R. A.; Howland J. W.	1961	Physiologic aspects of microwave irradiation of mammals	Am J Physiol	201		351-356	Journal Article	1960	Experimental	Lab	USA	North America	Dog					Mammal	Vertebrate	Radar	Environmental source	2800 MHz	2800	2800	300 - < 3000 MHz				90 - 360 m	1.5	6	1000, 1650 W/m2	1000	1650				Yes	Above	Hematology/Immunology	Physiology		Pentobarbital sodium, chlopromazine, morphine sulfate	2.75	Average
Mina D.; Sagonas K.; Fragopoulou A. F.; Pafilis P.; Skouroliakou A.; Margaritis L. H.; Tsitsilonis O. E.; Valakos E. D.	2016	Immune responses of a wall lizard to whole-body exposure to radiofrequency electromagnetic radiation	Int J Radiat Biol	92	3	1-6	Journal Article	2010	Experimental	Lab	Greece	Europe	Lizard					Reptile/Amphibian	Vertebrate	Cordless phone	Personal Devices	1880-1900 MHz	1880	1900	300 - < 3000 MHz				4 - 8 w	672	1344	24 V/m	1.52785	1.52785				Yes	Below	Hematology/Immunology				1.75	Poor
Mittler S.	1976	Failure of 2- and 10-meter radio waves to induce genetic damage in Drosophila melanogaster	Environ Res	11	3	326-330	Journal Article	1970	Experimental	Lab	USA	North America	Fly					Insect/Arthropod	Invertebrate	Antenna	Experimental source	29, 146 MHz	29	146	100 kHz - < 30 MHz	30 - < 300 MHz			12 h	12	12	62.5 V/m	10.3614	10.3614				Yes	Below	Genotoxicity				2	Poor
Mittler S.	1977	Failure of chronic exposure to nonthermal FM radio waves to mutate Drosophila	J Hered	68	4	257-258	Journal Article	1970	Experimental	Lab	USA	North America	Fly					Insect/Arthropod	Invertebrate	Base station	Environmental source	98.5 MHz	98.5	98.5	30 - < 300 MHz				32 weeks	5376	5376	0.3 V/m	0.000238727	0.000238727				Yes	Below	Genotoxicity				2	Poor
Miura M.; Okada J.	1991	Non-thermal vasodilatation by radio frequency burst-type electromagnetic field radiation in the frog	J Physiol	435		257-273	Journal Article	1990	Experimental	Lab	UK	Europe	Frog					Reptile/Amphibian	Vertebrate	Coil	Experimental source	0.1 - 10 MHz	0.1	10	100 kHz - < 30 MHz				60 m	1	1	21900 - 8427600 V/m	1.27218e+06	1.88394e+11				Yes	Above	Physiology				2.25	Average
Mixson T. A.; Abramson C. I.; Nolf S. L.; Johnson G.; Serrano E.; Wells H.	2009	Effect of GSM cellular phone radiation on the behavior of honey bees (Apis mellifera)	Science of Bee Culture	1	2	22-27	Journal Article	2000	Experimental	Lab	USA	North America	Bee					Insect/Arthropod	Invertebrate	Mobile phone	Personal Devices	850 - 1900 MHz	850	1900	300 - < 3000 MHz				45 m	0.75	0.75	0.014 W/m2	0.014	0.014				Yes	Below	Behaviour				1.25	Poor
Nath A.; Singha H.; Lahkar B. P.	2022	Correlation does not imply causation: decline of house sparrow overshadowed by electromagnetic radiation	Urban ecosystems	25		1279-1295	Journal Article	2020	Observational	Environment	India	Asia	Sparrow					Bird	Vertebrate	Background	Environmental source	50 MHz - 3.5 GHz	50	3500	30 - < 300 MHz	300 - < 3000 MHz	3 - < 30 GHz					Up to 7.81 V/m	1e-13	0.16				Both	Below	Population			Urbanization, greenness, housing type	4	Good
Nicholls B.; Racey P. A.	2007	Bats avoid radar installations: could electromagnetic fields deter bats from colliding with wind turbines?	PLoS One	2	10	e297	Journal Article	2000	Observational	Environment	UK	Europe	Bat					Mammal	Vertebrate	Radar	Environmental source	1 - 4 GHz	1000	4000	300 - < 3000 MHz	3 - < 30 GHz						0 - >2 V/m	1e-13	0.0117				Yes	Below	Behaviour				2.5	Average
Nicholls B.; Racey P. A.	2009	The Aversive Effect of Electromagnetic Radiation on Foraging Bats-A Possible Means of Discouraging Bats from Approaching Wind Turbines	Plos One	4	7	e6246	Journal Article	2000	Observational	Environment	UK	Europe	Bat					Mammal	Vertebrate	Radar	Environmental source		-	-								3.8 - 26 V/m	0.0383024	1.7931				Yes	Below	Behaviour				2.5	Average
Nirwane A.; Sridhar V.; Majumdar A.	2016	Neurobehavioural Changes and Brain Oxidative Stress Induced by Acute Exposure to GSM900 Mobile Phone Radiations in Zebrafish (Danio rerio)	Toxicol Res	32	2	123-132	Journal Article	2010	Experimental	Lab	India	Asia	Zebrafish					Fish	Vertebrate	Mobile phone	Personal Devices	900 MHz	900	900	300 - < 3000 MHz				1 h	1	1							Yes	Below	Behaviour	Cellular effects		Melatonin	1.5	Poor
Nittby H.; Moghadam M. K.; Sun W.; Malmgren L.; Eberhardt J.; Persson B. R.; Salford L. G.	2012	Analgetic effects of non-thermal GSM-1900 radiofrequency electromagnetic fields in the land snail Helix pomatia	Int J Radiat Biol	88	3	245-252	Journal Article	2010	Experimental	Lab	Sweden	Europe	Snail					Insect/Arthropod	Invertebrate	Antenna	Experimental source	1900 MHz	1900	1900	300 - < 3000 MHz				1 h	1	1	0.68 W/m2	0.68	0.68	0.048	0.048	0.048	Yes	Below	Nervous system			Heat	3.5	Good
Odemer R.; Odemer F.	2019	Effects of radiofrequency electromagnetic radiation (RF-EMF) on honey bee queen development and mating success	Sci Total Environ	661		553-562	Journal Article	2010	Experimental	Environment	Germany	Europe	Bee					Insect/Arthropod	Invertebrate	Mobile phone	Personal Devices	900 MHz	900	900	300 - < 3000 MHz										0.59 - 1.16	0.59	1.16	Yes	Below	Reproduction	Development			1.75	Poor
Olsen R. G.	1977	Insect teratogenesis in a standing-wave irradiation system	Radio Sci	12	6	199 - 207	Journal Article	1970	Experimental	Lab	USA	North America	Beetle					Insect/Arthropod	Invertebrate	Antenna	Experimental source	4, 5.95 GHz	4000	5950	3 - < 30 GHz				5 m - 6 h	0.0833333	6	210, 240 W/m2	210	240	5.9 - 806	5.9	806	No	Above and Below	Development				3	Average
Olsen R. G.	1982	Constant-dose microwave irradiation of insect pupae	Radio Sci	17	5	145S - 148S	Journal Article	1980	Experimental	Lab	USA	North America	Beetle					Insect/Arthropod	Invertebrate	Antenna	Experimental source	5.95 GHz	5950	5950	3 - < 30 GHz				1.5, 3, 12, 24 h	1.5	24				13 - 208	13	208	No	Above and Below	Development	Mortality			3	Average
Ondráček J.; Ždárek J.; Landa V.; DATLOV J.	1976	Importance of antennae for orientation of insects in a non-uniform microwave electromagnetic field	Nature	260	5551	522-523	Journal Article	1970	Experimental	Lab	Czech Republic	Europe	Beetle	Bug				Insect/Arthropod	Invertebrate	Antenna	Experimental source	2375 MHz	2375	2375	300 - < 3000 MHz				10 m	0.166667	0.166667	33000 - 400000 W/m2	33000	400000				No	Above	Behaviour	Mortality			2	Poor
Panagopoulos D. J.	2012	Effect of microwave exposure on the ovarian development of Drosophila melanogaster	Cell Biochem Biophys	63	2	121-132	Journal Article	2010	Experimental	Lab	Greece	Europe	Fly					Insect/Arthropod	Invertebrate	Mobile phone	Personal Devices	900 MHz	900	900	300 - < 3000 MHz				6 - 30 m	0.1	0.5	3.54 W/m2	3.54	3.54				Yes	Below	Reproduction				2	Poor
Panagopoulos D. J.; Chavdoula E. D.; Karabarbounis A.; Margaritis L. H.	2007	Comparison of bioactivity between GSM 900 MHz and DCS 1800 MHz mobile telephony radiation	Electromagn Biol Med	26	1	33-44	Journal Article	2000	Experimental	Lab	Greece	Europe	Fly					Insect/Arthropod	Invertebrate	Mobile phone	Personal Devices	900, 1800 MHz	900	1800	300 - < 3000 MHz				6 - 30 m	0.1	0.5	2.83, 4.07 and 4.3 W/m2	2.83	4.3				Yes	Below	Reproduction				1.5	Poor
Panagopoulos D. J.; Chavdoula E. D.; Margaritis L. H.	2010	Bioeffects of mobile telephony radiation in relation to its intensity or distance from the antenna	Int J Radiat Biol	86	5	345-357	Journal Article	2010	Experimental	Lab	Greece	Europe	Fly					Insect/Arthropod	Invertebrate	Mobile phone	Personal Devices	900, 1800 MHz	900	1800	300 - < 3000 MHz				6 - 30 m	0.1	0.5	0.002 - 3.78 W/m2	0.002	3.78				Yes	Below	Reproduction				2	Poor
Panagopoulos D. J.; Karabarbounis A.; Margaritis L. H.	2004	Effect of GSM 900-MHz mobile phone radiation on the reproductive capacity of Drosophila melanogaster	Electromagnetic Biology and Medicine	23	1	29-43	Journal Article	2000	Experimental	Lab	Greece	Europe	Fly					Insect/Arthropod	Invertebrate	Mobile phone	Personal Devices	900 MHz	900	900	300 - < 3000 MHz				6 - 30 m	0.1	0.1	0.06, 4.36 W/m2	0.06	4.36				Both	Below	Reproduction				1.5	Poor
Panagopoulos D. J.; Margaritis L. H.	2010	The identification of an intensity 'window' on the bioeffects of mobile telephony radiation	Int J Radiat Biol	86	5	358-366	Journal Article	2010	Experimental	Lab	Greece	Europe	Fly					Insect/Arthropod	Invertebrate	Mobile phone	Personal Devices	900, 1800 MHz	900	1800	300 - < 3000 MHz				6 m	0.1	0.1	0.1 W/m2	0.1	0.1				Yes	Below	Reproduction				2	Poor
Panagopoulos D. J.; Margaritis L. H.	2010	The effect of exposure duration on the biological activity of mobile telephony radiation	Mutat Res Genet Toxicol Environ Mutagen	699	1-2	17-22	Journal Article	2010	Experimental	Lab	Greece	Europe	Fly					Insect/Arthropod	Invertebrate	Mobile phone	Personal Devices	900, 1800 MHz	900	1800	300 - < 3000 MHz				1-21 m	0.017	0.35	0.02 and 0.11 W/m2	0.02	0.11				Yes	Below	Reproduction				2	Poor
Patel S.; Mall P.	2015	Impact of electromagnetic radiations on biology and behaviour of Apis mellifera L	Journal of entomological Research	39	2	123-129	Journal Article	2010	Experimental	Environment	India	Asia	Bee					Insect/Arthropod	Invertebrate	Base station	Environmental source	900 - 2400 MHz	900	2400	300 - < 3000 MHz				5 months	3650	3650	0.00006 - 0.35 W/m2	6e-05	0.35				Yes	Below	Reproduction				1	Poor
Patel S.; Mall P.	2019	EFFECT OF ELECTROMAGNETIC RADIATIONS ON THE FORAGING ACTIVITY OF APIS MELLIFERA L	L. Journal of Experimental Zoology India	22	1	449-451	Journal Article	2010	Experimental	Environment	India	Asia	Bee					Insect/Arthropod	Invertebrate	Base station	Environmental source								5 weeks	839.999	839.999	0.3 - 0.8 W/m2	0.3	0.8				Yes	Below	Behaviour				0.75	Poor
Pavokovic D.; Malaric K.; Stambuk A.; Krsnik-Rasol M.; Tkalec M.	2009	The effect of 900 MHz electromagnetic field on protein expression in earthworms	SoftCOM 2009 - 17th International Conference on Software, Telecommunications & Computer Networks, Hvar			33-36	Conference Proceedings	2000	Experimental	Lab	Croatia	Europe	Worm					Worm	Invertebrate	Antenna	Experimental source	900 MHz	900	900	300 - < 3000 MHz							31 - 244 V/m	2.54907	157.92	0.72	0.72	0.72	No	Below	Cellular effects				2.5	Average
Pawlak K.; Bojarski B.; Nieckarz Z.; Lis M.; Wojnar T.	2018	Effect of an 1800 MHz electromagnetic field emitted during embryogenesis on the blood picture of one-day-old domestic hen chicks (Gallus gallus domesticus)	Acta Veterinaria Brno	87	1	65-71	Journal Article	2010	Experimental	Lab	Poland	Europe	Chicken					Bird	Vertebrate	Antenna	Experimental source	900/1800 MHz	900	1800	300 - < 3000 MHz				21 d	504	504	0.01 - 0.1 W/m2	0.01	0.1				Unknown	Below	Hematology/Immunology				2	Poor
Pawlak K.; Nieckarz Z.; Sechman A.; Wojtysiak D.; Bojarski B.; Tombarkiewicz B.	2018	Effect of a 1800 MHz electromagnetic field emitted during embryogenesis on chick development and hatchability	Anat Histol Embryol	47	3	222-230	Journal Article	2010	Experimental	Lab	Poland	Europe	Chicken					Bird	Vertebrate	Antenna	Experimental source	900/1800 MHz	900	1800	300 - < 3000 MHz				24 h	24	24	0.09 - 1 W/m2	0.09	1				Unknown	Below	Development				2	Poor
Pay T. L.; Andersen F. A.; Jessup G. L., Jr.	1978	A comparative study of the effects of microwave radiation and conventional heating on the reproductive capacity of Drosophila melanogaster	Radiat Res	76	2	271-82	Journal Article	1970	Experimental	Lab	USA	North America	Fly					Insect/Arthropod	Invertebrate	Antenna	Experimental source	2450 MHz	2450	2450	300 - < 3000 MHz				30 d	720	720				644	644	644	Unknown	Above	Reproduction			Heat	3	Average
Pay T. L.; Beyer E. C.; Reichelderfer C. F.	1972	Microwave effects on reproductive capacity and genetic transmission in drosophila melanogaster	J Microw Power	7	2	75-82	Journal Article	1970	Experimental	Lab	USA	North America	Fly					Insect/Arthropod	Invertebrate	Antenna	Experimental source	2450 MHz	2450	2450	300 - < 3000 MHz				45 m	0.75	0.75	391 - 548 W/m2	391	548				Yes	Above	Reproduction				2.5	Average
Piccinetti C. C.; De Leo A.; Cosoli G.; Scalise L.; Randazzo B.; Cerri G.; Olivotto I.	2018	Measurement of the 100 MHz EMF radiation in vivo effects on zebrafish D. rerio embryonic development: A multidisciplinary study	Ecotoxicol Environ Saf	154		268-279	Journal Article	2010	Experimental	Lab	Italy	Europe	Zebrafish					Fish	Vertebrate	TEM Cell	Experimental source	100 MHz	100	100	30 - < 300 MHz				1 s -72 h	3	72	6 V/m	0.0954907	0.0954907				No	Below	Development				2.5	Average
Pickard W. F.; Olsen R. G.	1979	Developmental effects of microwaves on Tenebrio: Influences of culturing protocol and of carrier frequency	Radio Sci	14	6	181-185	Journal Article	1970	Experimental	Lab	USA	North America	Beetle					Insect/Arthropod	Invertebrate	Antenna	Experimental source	5.95 and 10 GHz	5950	10000	3 - < 30 GHz				2 - 13 h	2	13	50, 110 W/m2	50	110	54, 130	54	130	No	Above	Development				2.75	Average
Poh A. H.; Moghavvemi M.; Shafiei M.; Leong C.; Lau Y. L.; Mahamd Adikan F. R.; Bakhtiari M.; Abdulla Hassan M. A.	2017	Effects of low-powered RF sweep between 0.01-20 GHz on female Aedes Aegypti mosquitoes: A collective behaviour analysis	PloS one	12	6	e0178766	Journal Article	2010	Experimental	Lab	Malaysia	Asia	Mosquito					Insect/Arthropod	Invertebrate	Antenna	Experimental source	0.01–20 GHz	10	20000	100 kHz - < 30 MHz	30 - < 300 MHz	300 - < 3000 MHz	3 - < 30 GHz	33 h	33	33							No	Unknown	Behaviour				2.25	Average
Prisco P. T.	1984	THE EFFECTS OF MICROWAVE-RADIATION ON DROSOPHILA-MELANOGASTER	Ohio Journal of Science	84	2	67-67	Conference Proceedings	1980	Experimental	Lab	USA	North America	Fly					Insect/Arthropod	Invertebrate	Other experimental	Experimental source								5 s	0.00138889	0.00138889							No	Unknown	Genotoxicity				0.5	Poor
Prisco P. T.	1985	THE EFFECTS OF MICROWAVE-RADIATION ON THE SALIVARY-GLAND CHROMOSOMES OF DROSOPHILA-MELANOGASTER	Ohio Journal of Science	85	2	79-79	Conference Proceedings	1980	Experimental	Lab	USA	North America	Fly					Insect/Arthropod	Invertebrate	Other experimental	Experimental source																	Unknown	Unknown	Genotoxicity				0.5	Poor
Pyle S. D.; Nichols D.; Barnes F. S.; Gamow E.	1975	Threshold effects of microwave radiation on embryo cell systems	Ann N Y Acad Sci	247		401-407	Journal Article	1970	Experimental	Lab	USA	North America	Zebrafish					Fish	Vertebrate	Other experimental	Experimental source	2.7 GHz	2700	2700	300 - < 3000 MHz				3 - 120 s	0.00083	0.0333333							Yes	Unknown	Development				2.25	Average
Rafati A.; Rahimi S.; Talebi A.; Soleimani A.; Haghani M.; Mortazavi S. M.	2015	Exposure to Radiofrequency Radiation Emitted from Common Mobile Phone Jammers Alters the Pattern of Muscle Contractions: an Animal Model Study	J Biomed Phys Eng	5	3	133-42	Journal Article	2010	Experimental	Lab	Iran	Asia	Frog					Reptile/Amphibian	Vertebrate	Other personal	Personal Devices	1425 MHz	1425	1425	300 - < 3000 MHz				2 h	2	2	6 W/m2	6	6	0.017 - 0.052	0.017	0.052	Yes	Below	Nervous system				2	Poor
Rejt L.; Mazgajski T.; Kubacki R.; Kieliszek J.; Sobiczewska E.; Szmigielski S.	2007	Influence of radar radiation on breeding biology of tits (Parus sp.)	Electromagn Biol Med	26	3	235-8	Journal Article	2000	Experimental	Environment	Poland	Europe	Parus					Bird	Vertebrate	Radar	Environmental source	1200-3000 MHz	1200	3000	300 - < 3000 MHz	3 - < 30 GHz			45 days	1080	1080	0.001-5 W/m2	0.001	5				Yes	Below	Reproduction				1.75	Poor
Ritz T.; Thalau P.; Phillips J. B.; Wiltschko R.; Wiltschko W.	2004	Resonance effects indicate a radical-pair mechanism for avian magnetic compass	Nature	429	6988	177-180	Journal Article	2000	Experimental	Lab	USA	North America	European robin					Bird	Vertebrate	Coil	Experimental source	1-10 MHz	1	10	100 kHz - < 30 MHz							0.47 uT	51.29	51.29				Unknown	Below	Reception/Orientation			Geomagnetic field	1.75	Poor
Sagan P.; Medici R.	1979	Behavior of chicks exposed to low‐power 450‐MHz fields sinusoidally modulated at EEG frequencies	Radio Science	14	6S	239-245	Journal Article	1970	Experimental	Lab	USA	North America	Chicken					Bird	Vertebrate	Antenna	Experimental source	450 MHz	450	450	300 - < 3000 MHz				23 m	0.383333	0.383333	10 - 50 W/m2	10	50				Yes	Below	Reproduction				1.75	Poor
Sagioglou N. E.; Manta A. K.; Giannarakis I. K.; Skouroliakou A. S.; Margaritis L. H.	2016	Apoptotic cell death during Drosophila oogenesis is differentially increased by electromagnetic radiation depending on modulation, intensity and duration of exposure	Electromagn Biol Med	35	1	40-53	Journal Article	2010	Experimental	Lab	Greece	Europe	Fly					Insect/Arthropod	Invertebrate	Antenna	Experimental source	100, 395, 682, 900 MHz	100	900	30 - < 300 MHz	300 - < 3000 MHz			6 - 60 m	0.1	1	0.48-4.79 V/m (100 MHz), 1.1-9.25 V/m (395 MHz),0.45-5.78 V/m (682 MHz), 0.23-3.1 V/m (900 MHz)	0.000140318	0.226956	0.0003-0.027 (100 MHz), 0.0014-0.102 (395 MHz), 0.0002-0.40 (682 MHz), 0.0001-0.11 (900 MHz)	0.0001	0.4	Both	Below	Cellular effects				2.5	Average
Saito K.; Suzuki K.	1995	Maldevelopment of early chick embryos induced by nonthermogenic dose radio frequency radiation at 428 MHz for the first 48 hours	Congenit Anom (Kyoto)	35	3	275-283	Journal Article	1990	Experimental	Lab	Japan	Asia	Chicken					Bird	Vertebrate	Other experimental	Experimental source	428 MHz	428	428	300 - < 3000 MHz				48 h	48	48	55 W/m2	55	55	0.0031 - 0.0471	0.0031	0.0471	No	Below	Development				2.25	Average
Saito K.; Suzuki K.; Motoyoshi S.	1991	Lethal and teratogenic effects of long‐term low‐intensity radio frequency radiation at 428 MHz on developing chick embryo	Teratology	43	6	609-614	Journal Article	1990	Experimental	Lab	Japan	Asia	Chicken					Bird	Vertebrate	Other experimental	Experimental source	428 MHz	428	428	300 - < 3000 MHz				22 days	528	528	55 W/m2	55	55	0.0031 - 0.0471	0.0031	0.0471	No	Below	Development				2.75	Average
Schwartz J.; Philogene B.; Stewart J.; Mealing G.; Duval F.	1985	Chronic Exposure of the Tobacco Hornworm to Pulsed Microwaves—Effects on Development	Journal of microwave power	20	2	85-93	Journal Article	1980	Experimental	Lab	Canada	North America	Caterpillar					Insect/Arthropod	Invertebrate	Radar	Environmental source	2695 MHz	2695	2695	300 - < 3000 MHz				12 hrs	12	12	40 W/m2	40	40	23	23	23	Yes	Above	Development				3.5	Good
Schwarze S.; Schneider N.-L.; Reichl T.; Dreyer D.; Lefeldt N.; Engels S.; Baker N.; Hore P.; Mouritsen H.	2016	Weak broadband electromagnetic fields are more disruptive to magnetic compass orientation in a night-migratory songbird (Erithacus rubecula) than strong narrow-band fields	Frontiers in behavioral neuroscience	10		55	Journal Article	2010	Experimental	Lab	Germany	Europe	European robin					Bird	Vertebrate	Coil	Experimental source	1.3, 2.7 MHz	1.3	2.7	100 kHz - < 30 MHz				While orientation was tested			0.038, 0.32 A/m	0.541	38.37				No	Below	Reception/Orientation			Geomagnetic field, 50 Hz magnetic field	4.25	Good
Seada M. A.; Elkholy S. E.; Meshrif W. S.	2016	Does the cellphone radio-frequency electromagnetic radiation during ringing or talking modes induce locomotor disturbance in Drosophila melanogaster?	African Zoology	51	1	53-60	Journal Article	2010	Experimental	Lab	Eygpt	Asia	Fly					Insect/Arthropod	Invertebrate	Mobile phone	Personal Devices	900 MHz	900	900	300 - < 3000 MHz				1h	1	1	0.00002 - 0.0022 W/m2	2e-05	0.0022				Yes	Below	Behaviour				1.25	Poor
Seaman R. L.; Lebovitz R. M.	1989	Thresholds of cat cochlear nucleus neurons to microwave pulses	Bioelectromagnetics	10	2	147-160	Journal Article	1980	Experimental	Lab	USA	North America	Cat					Mammal	Vertebrate	Antenna	Experimental source	915 MHz	915	915	300 - < 3000 MHz				20 - 700 us	2e-09	2e-07	5-40 W/m2	5	40	11.1	11.1	11.1	Yes	Above	Auditory system				1.75	Poor
Shakina L. A.; Kolchigin N. N.; Shckorbatov Y. G.	2018	Changes in Puffing Pattern of Drosophila melanogaster (Diptera: Drosophilidae) Polytene Chromosomes after Egg Exposure to Microwave Radiation and Magnetic Field	Journal of Entomological Science	53	3	295-306	Journal Article	2010	Experimental	Lab	Ukraine	Europe	Fly					Insect/Arthropod	Invertebrate	Antenna	Experimental source	36.64 GHz	36640	36640	30 - 300 GHz				30 s	0.00833333	0.00833333	1 W/m2	1	1				Unknown	Below	Genotoxicity			Static magnetic field	1.75	Poor
Shakina L. A.; Pasiuga V. N.; Dumin O. M.; Shckorbatov Y. G.	2011	Effects of microwaves on the puffing pattern of D. melanogaster	Central European Journal of Biology	6	4	524-530	Journal Article	2010	Experimental	Lab	Ukraine	Europe	Fly					Insect/Arthropod	Invertebrate	Antenna	Experimental source	36.64 GHz	36640	36640	30 - 300 GHz				10 s	0.00277778	0.00277778	0.4 W/m2	0.4	0.4	0.24	0.24	0.24	No	Below	Genotoxicity				2	Poor
Shallom J. M.; Di Carlo A. L.; Ko D.; Penafiel L. M.; Nakai A.; Litovitz T. A.	2002	Microwave exposure induces Hsp70 and confers protection against hypoxia in chick embryos	Journal of cellular biochemistry	86	3	490-496	Journal Article	2000	Experimental	Lab	USA	North America	Chicken					Bird	Vertebrate	TEM Cell	Experimental source	915 MHz	915	915	300 - < 3000 MHz				30 m	0.5	0.5	3.5, 5 W			1.75, 2.5	1.75	2.5	No	Below	Mortality	Cellular effects		Heat, hypoxic stress	4.25	Good
Sharma V. P.; Kumar N. R.	2010	Changes in honeybee behaviour and biology under the influence of cellphone radiations	Current Science	98	10	1376-1378	Journal Article	2010	Experimental	Lab	India	Asia	Bee					Insect/Arthropod	Invertebrate	Mobile phone	Personal Devices	900 MHz	900	900	300 - < 3000 MHz				30 m	0.5	0.5	56.8 V/m	8.55767	8.55767				Yes	Below	Behaviour				1	Poor
Shckorbatov Y. G.; Evseeva M. V.; Shakhbazov V. G.; Popov A. I.; Cheshko T. M.; Grabina V. A.; Fisun A. I.; Belous O. I.; Ieee; Ieee	2003	Influence of the microwave radiation of different polarization state on transinactivation effect and viability of drosophila	4th International Conference on Antenna Theory and Techniques			823-824	Conference Proceedings	2000	Experimental	Lab	Ukraine	Europe	Fly					Insect/Arthropod	Invertebrate	Antenna	Experimental source	78.9 GHz	78900	78900	30 - 300 GHz				30 - 60 s	0.00833333	0.0166667	10 W/m2	10	10				Unknown	Below	Cellular effects				0.25	Poor
Sheiman I. M.; Kreshchenko N. D.	2010	Effects of weak electromagnetic irradiation on various types of behavior in the mealworm Tenebrio molitor	Neurosci Behav Physiol	40	8	863-868	Journal Article	2010	Experimental	Lab	Russia	Europe/Asia	Beetle					Insect/Arthropod	Invertebrate	Antenna	Experimental source	36 GHz	36000	36000	30 - 300 GHz				15 m	0.25	0.25	1 W/m2	1	1				No	Below	Behaviour				1.25	Poor
Shende V. A.; Patil K. G.	2015	Electromagnetic radiations: A possible impact on population of house sparrow (Passer Domesticus)	Engineering International	3	1	45-52	Journal Article	2010	Observational	Environment	India	Asia	Sparrow					Bird	Vertebrate	Base station	Environmental source	900 - 1800 MHz	900	1800	300 - < 3000 MHz				1 year	8760	8760							Yes	Unknown	Population				1.5	Poor
Sheridan E.; Randolet J.; DeVault T. L.; Seamans T. W.; Blackwell B. F.; Fernández-Juricic E.	2015	The effects of radar on avian behavior: implications for wildlife management at airports	Applied Animal Behaviour Science	171		241-252	Journal Article	2010	Experimental	Environment	USA	North America	Cowbird					Bird	Vertebrate	Radar	Environmental source	9.33 - 9.4 GHz	9330	9400	3 - < 30 GHz				5 m	0.0833333	0.0833333	2.7 - 10.1 W/m2	2.7	10.1				Yes	Below	Behaviour			Sex, light intensity	1.75	Poor
Shweta Patel S. Y., Pramod Mall	2016	Influence of electromagnetic radiations on Apis mellifera L	Agricultural Research Journal	53	3	442-443	Journal Article	2010	Experimental	Environment	India	Asia	Bee					Insect/Arthropod	Invertebrate	Base station	Environmental source								5 months	3650	3650	0.007 - 0.3 V/m	1.29973e-07	0.000238727				Yes	Below	Population				1.5	Poor
Siddiqi N.; Al Nazwani N.	2019	Effects of electromagnetic field on the development of chick embryo: An in vivo study	Electromagnetic Fields and Waves				Book Section	2010	Experimental	Lab	Oman	Asia	Chicken					Bird	Vertebrate	Mobile phone	Personal Devices	1800 MHz	1800	1800	300 - < 3000 MHz				20 m	0.333333	0.333333	0.1 - 1 W/m2	0.1	1	0..47, 1.1	0.47	1.1	Yes	Below	Development				1.5	Poor
Siddiqi N.; Heming T.; Shalaby A.; Al-Kindi M.; Al-Ghafri F.; Younas R.	2017	Mobile Phone Electromagnetic Waves Causing Fatty Change in the Hepatocytes of the Developing Chick Embryo: Are Smart Phones too Close for Comfort?	Biomedical and Pharmacology Journal	10	3	1139-1147	Journal Article	2010	Experimental	Lab	Oman	Asia	Chicken					Bird	Vertebrate	Mobile phone	Personal Devices	1800 MHz	1800	1800	300 - < 3000 MHz				50 m	0.833333	0.833333				0.47, 1.1	0.47	1.1	Yes	Below	Development				1.5	Poor
Siddiqi N.; Muthusami John C.; Saud S. M.; Shafaq A.; Zaki M.	2015	Effects of Mobile phone 1800 Hz electromagnetic field on the development of chick embryo—A pilot study	International Conference on Chemical, Environmental and Biological Sciences CEBS-2015) March			18-19	Conference Proceedings	2010	Experimental	Lab	Oman	Asia	Chicken					Bird	Vertebrate	Mobile phone	Personal Devices	1800 MHz	1800	1800	300 - < 3000 MHz				50 m	0.833333	0.833333				0.47, 1.1	0.47	1.1	Yes	Below	Development				1.5	Poor
Siddiqi N.; Norrish M.; Heming T.	2016	Growth Retardation Of Chick Embryo Exposed To A Low Dose Of Electromagnetic Waves	Journal of Ayub Medical College Abbottabad	28	2	224-228	Journal Article	2010	Experimental	Lab	Oman	Asia	Chicken					Bird	Vertebrate	Mobile phone	Personal Devices	1800 MHz	1800	1800	300 - < 3000 MHz				20 m	0.333333	0.333333				0.47, 1.1	0.47	1.1	Yes	Below	Development				1.5	Poor
Siddiqi N.; Shalaby A.; Al Kindi M.; Al Ghafri F.	2020	Mobile Phone Electromagnetic Fields Affected the Hepatocytes in the White Leghorn Chicken Embryo: An Ultra-Structural Study	Biomedical and Pharmacology Journal	13	1	245-252	Journal Article	2020	Experimental	Lab	Oman	Asia	Chicken					Bird	Vertebrate	Mobile phone	Personal Devices	1800 MHz	1800	1800	300 - < 3000 MHz				50 m	0.833333	0.833333				0.47, 1.1	0.47	1.1	Yes	Below	Development				1.25	Poor
Spiers D. E.; Baummer S. C.	1991	Thermal and metabolic responsiveness of Japanese quail embryos following periodic exposure to 2,450 MHz microwaves	Bioelectromagnetics	12	4	225-239	Journal Article	1990	Experimental	Lab	USA	North America	Quail					Bird	Vertebrate	Antenna	Experimental source	2,450 MHz	2450	2450	300 - < 3000 MHz				15 d	360	360	50, 200 W/m2	50	200	3.3 -3.8, 13.2-15.2	3.3	15.2	No	Above and Below	Development				2.75	Average
Stark K. D.; Krebs T.; Altpeter E.; Manz B.; Griot C.; Abelin T.	1997	Absence of chronic effect of exposure to short-wave radio broadcast signal on salivary melatonin concentrations in dairy cattle	J Pineal Res	22	4	171-176	Journal Article	1990	Experimental	Environment	Switzerland	Europe	Cow					Mammal	Vertebrate	Base station	Environmental source	3-30 MHz	3	30	100 kHz - < 30 MHz	30 - < 300 MHz			10 d	240	240	0.000076, 0.00159 A/m	2.164e-06	0.0009472				Yes	Below	Endocrine function				1.5	Poor
Sudaryadi I.; Rahmawati A. N.; Rizqiyah M.	2019	Effect of Handphone EMF Radiation on Survival Rate and Morphological Reproductive Organ Changes of Fruit Fly (Drosophila melanogaster Meigen, 1830)	6th International Conference on Biological Science (ICBS) - Biodiversity as a Cornerstone for Embracing Future Humanity			2260	Conference Proceedings	2010	Experimental	Lab	Indonesia	Asia	Fly					Insect/Arthropod	Invertebrate	Mobile phone	Personal Devices	2100 MHz	2100	2100	300 - < 3000 MHz				6 h	6	6							Yes	Below	Reproduction	Mortality			1	Poor
Sun A. H.; Li Z. H.; Zhao X. L.; Zhou H. M.; Gao Y.; Liu Q.; Zhou S.; Zhang C. G.; Dong G. F.; Wang C. Z.	2022	Pulsed High-Peak Power Microwaves at 9.4 GHz Do Not Affect Basic Endpoints in Caenorhabditis elegans	Bioelectromagnetics	43	1	5-13	Journal Article	2020	Experimental	Lab	Japan	Asia	Nematode					Worm	Invertebrate	Antenna	Experimental source	9.4 GHz	9400	9400	3 - < 30 GHz				30 m	0.5	0.5	21260000 W/m2	21260000	21260000	4334050	4334050	4334050	Yes	Above	Development	Behaviour	Cellular effects	Heat	3.75	Good
Sun A. H.; Zhao X. L.; Li Z. H.; Gao Y.; Liu Q.; Zhou H. M.; Dong G. F.; Wang C. Z.	2022	Effects of Long-Term and Multigeneration Exposure of Caenorhabditis elegans to 9.4 GHz Microwaves	Bioelectromagnetics	43		336-346	Journal Article	2020	Experimental	Lab	Japan	Asia	Nematode					Worm	Invertebrate	Antenna	Experimental source	9.4 GHz	9400	9400	3 - < 30 GHz				10 h	10	10	70 V/m	12.9973	12.9973	4	4	4	No	Below	Reproduction				2.75	Average
Tanner J.; Romero-Sierra C.; Davie S.	1967	Non-thermal effects of microwave radiation on birds	Nature	216	5120	1139-1139	Conference Proceedings	1960	Experimental	Lab	Canada	North America	Chicken					Bird	Vertebrate	Antenna	Experimental source	9.3 GHz	9300	9300	3 - < 30 GHz							490 W/m2	490	490				Yes	Above	Behaviour				1	Poor
Tanner J. A.	1966	Effect of microwave radiation on birds	Nature	210	5036	636	Conference Proceedings	1960	Experimental	Lab	Canada	North America	Chicken	Pigeon	Seagull			Bird	Vertebrate	Antenna	Experimental source	1600 MHz	1600	1600	300 - < 3000 MHz				<60 s	0.016	0.016	100-300 W/m2	100	300				Yes	Above and Below	Behaviour				1	Poor
Tanner J. A.	1982	The effects of chronic exposure to very low intensity microwave radiation on domestic fowl	J Bioelectricity	1	2	195-205	Journal Article	1980	Experimental	Lab	Canada	North America	Chicken					Bird	Vertebrate	Antenna	Experimental source	7.06 GHz	7060	7060	3 - < 30 GHz				206 d	4944	4944	0.009-3.60 W/m2	0.009	3.6				No	Below	Reproduction	Mortality			2.25	Average
Taye R. R.; Deka M. K.; Rahman A.; Bathari M.	2017	Effect of electromagnetic radiation of cell phone tower on foraging behaviour of Asiatic honey bee, Apis cerana F. (Hymenoptera: Apidae)	J Entomol Zool Stud	5	3	1527-1529	Journal Article	2010	Experimental	Environment	India	Asia	Bee					Insect/Arthropod	Invertebrate	Base station	Environmental source								15 d	360	360	0.065-0.189 V/m	1.12069e-05	9.47507e-05				Yes	Below	Behaviour				0.25	Poor
Thalau P.; Ritz T.; Stapput K.; Wiltschko R.; Wiltschko W.	2005	Magnetic compass orientation of migratory birds in the presence of a 1.315 MHz oscillating field	Naturwissenschaften	92	2	86-90	Journal Article	2000	Experimental	Lab	Germany	Europe	European Robin					Bird	Vertebrate	Coil	Experimental source	1.315, 7 MHz	1.315	7	100 kHz - < 30 MHz				75 m	0.0520833	0.0520833	0.39 A/m	57.34	57.34				Unknown	Below	Reception/Orientation			Geomagnetic field	1.75	Poor
Thomson R. A. E.; Michaelson S. M.; Howland J. W.	1960	LEUKOCYTE CHANGES IN NORMAL DOGS EXPOSED TO MICROWAVES	Federation Proceedings	19	1	71-71	Conference Proceedings	1960	Experimental	Lab	USA	North America	Dog					Mammal	Vertebrate	Unkwown experimental	Experimental source	2400 MHz	2400	2400	300 - < 3000 MHz				120 - 360 m	2	6	1000, 1650 W/m2	1000	1650				Yes	Above	Hematology/Immunology
Tirkel A. Z.; Lai J. C. S.; Evans T. A.; Rankin G. A.	2010	Effects of millimeter wave exposure on termite behavior	PIERS Online	7	2	171-175	Journal Article	2010	Experimental	Lab	Australia	Australia	Termite					Insect/Arthropod	Invertebrate	Antenna	Experimental source	24, 28 GHz	24000	24000	3 - < 30 GHz													No	Unknown	Behaviour				0.5	Poor
Tkalec M.; Stambuk A.; Srut M.; Malaric K.; Klobucar G. I.	2013	Oxidative and genotoxic effects of 900 MHz electromagnetic fields in the earthworm Eisenia fetida	Ecotoxicol Environ Saf	90		7-12	Journal Article	2010	Experimental	Lab	Croatia	Europe	Worm					Worm	Invertebrate	TEM Cell	Experimental source	900 MHz	900	900	300 - < 3000 MHz				2, 4 h	2	4	0.3, 1.4, 4.2, 38.2 W/m2	0.3	38.2	0.00013, 0.00035, 0.0011, 0.0093	0.00013	0.0093	Both	Below	Genotoxicity	Cellular effects			2.75	Average
TLAK GAJGER I.; VILIĆ M.; Tucak P.; MALARIĆ K.	2019	Effect of electromagnetic field on some behaviour modality of honeybee colonies (Apis mellifera) in field Conditions	J. Anim. Vet. Adv	18		61-64	Journal Article	2010	Experimental	Environment	Croatia	Europe	Bee					Insect/Arthropod	Invertebrate	Base station	Environmental source	937.5 MHz	937.5	937.5	300 - < 3000 MHz				2 m	0.0333333	0.0333333	0.027 - 1 V/m	1.93369e-06	0.00265252	-			Yes	Below	Behaviour				0.75	Poor
Tomanova K.; Vacha M.	2016	The magnetic orientation of the Antarctic amphipod Gondogeneia antarctica is cancelled by very weak radiofrequency fields	J Exp Biol	219		1717-1724	Journal Article	2010	Experimental	Lab	Antarctica	Antarctica	Krill					Insect/Arthropod	Invertebrate	Coil	Experimental source	1, 10 MHz	1	10	100 kHz - < 30 MHz				1 m	0.0166667	0.0166667	0.14 V/m	5.19894e-05	5.19894e-05				No	Below	Reception/Orientation				2	Poor
Tsybulin O.; Sidorik E.; Brieieva O.; Buchynska L.; Kyrylenko S.; Henshel D.; Yakymenko I.	2013	GSM 900 MHz cellular phone radiation can either stimulate or depress early embryogenesis in Japanese quails depending on the duration of exposure	Int J Radiat Biol	89	9	756-763	Journal Article	2010	Experimental	Lab	Ukraine	Europe	Quail					Bird	Vertebrate	Mobile phone	Personal Devices	900 MHz	900	900	300 - < 3000 MHz				48 s	0.0133333	0.0133333	0.0025 W/m2	0.0025	0.0025				Yes	Below	Development				2.25	Average
Tsybulin O.; Sidorik E.; Kyrylenko S.; Henshel D.; Yakymenko I.	2012	GSM 900 MHz microwave radiation affects embryo development of Japanese quails	Electromagn Biol Med	31	1	75-86	Journal Article	2010	Experimental	Lab	Ukraine	Europe	Quail					Bird	Vertebrate	Mobile phone	Personal Devices	900 MHz	900	900	300 - < 3000 MHz				45 s	0.0125	0.0125	0.0021 W/m2	0.0021	0.0021				Yes	Below	Development				2.25	Average
Umur A. S.; Yaldiz C.; Bursali A.; Umur N.; Kara B.; Barutcuoglu M.; Vatansever S.; Selcuki D.; Selcuki M.	2013	Evaluation of the effects of mobile phones on the neural tube development of chick embryos	Turk Neurosurg	23	6	742-752	Journal Article	2010	Experimental	Lab	Turkey	Asia	Chicken					Bird	Vertebrate	Mobile phone	Personal Devices	800-1900 MHz	800	1900	300 - < 3000 MHz				10 s, 10 m	0.00277778	10				0.77	0.77	0.77	Yes	Below	Development				1.5	Poor
Vacha M.; Puzova T.; Kvicalova M.	2009	Radio frequency magnetic fields disrupt magnetoreception in American cockroach	J Exp Biol	212		3473-3477	Journal Article	2000	Experimental	Lab	Czech Republic	Europe	Cockroach					Insect/Arthropod	Invertebrate	Coil	Experimental source	1.2, 2.4, 7 MHz	1.2	7	100 kHz - < 30 MHz				5 m	0.0833333	0.0833333	0.01, 0.014, 0.035 A/m	0.03747	0.459				Yes	Below	Reception/Orientation			Geomagnetic field	1.5	Poor
Van Ummersen C.	1961	The effect of 2450 mc radiation on the development of the chick embryo, Biological Effects of Microwave Radiation MF Peyton, 201–219		1		201-219	Journal Article	1960	Experimental	Lab	USA	North America	Chicken					Bird	Vertebrate	Antenna	Experimental source	2450 MHz	2450	2450	300 - < 3000 MHz				1-15 m	0.0166667	0.25	2000, 2800, 4000 W/m2	2000	4000				No	Above	Development				2.5	Average
Vargová B.; Kurimský J.; Cimbala R.; Kosterec M.; Majláth I.; Pipová N.; Tryjanowski P.; Jankowiak Ł.; Majláthová V.	2017	Ticks and radio-frequency signals: behavioural response of ticks (Dermacentor reticulatus) in a 900 MHz electromagnetic field	Systematic and Applied Acarology	22	5	683-693	Journal Article	2010	Experimental	Lab	Slovakia	Europe	Tick					Insect/Arthropod	Invertebrate	Antenna	Experimental source	900 MHz	900	900	300 - < 3000 MHz				1 m	0.0166667	0.0166667	0.0007 W/m2	0.0007	0.0007				Unknown	Below	Behaviour				1.75	Poor
Vargová B.; Majláth I.; Kurimský J.; Cimbala R.; Zbojovský J.; Tryjanowski P.; Majláthová V.	2022	Locomotor Activity of Ixodes ricinus Females in 900 MHz Electromagnetic Field	Life	12	6	884	Journal Article	2020	Experimental	Lab	Slovakia	Europe	Tick					Insect/Arthropod	Invertebrate	Antenna	Experimental source	900 MHz	900	900	300 - < 3000 MHz				2 h	2	2	0.0007 W/m2	0.0007	0.0007				Unknown	Below	Behaviour			Sex	1.75	Poor
Vijver M. G.; Bolte J. F.; Evans T. R.; Tamis W. L.; Peijnenburg W. J.; Musters C. J.; de Snoo G. R.	2014	Investigating short-term exposure to electromagnetic fields on reproductive capacity of invertebrates in the field situation	Electromagn Biol Med	33	1	21-28	Journal Article	2010	Experimental	Environment	Netherlands	Europe	Springtail	Bug	Fly	Wasp		Insect/Arthropod	Invertebrate	Base station	Environmental source	900 MHz	900	900	300 - < 3000 MHz				2 d	48	48	0.996 W/m2	0.996	0.996				Yes	Below	Reproduction				3	Average
Vilic M.; Gajger I. T.; Tucak P.; Stambuk A.; Srut M.; Klobucar G.; Malaric K.; Zajaa I. Z.; Pavelic A.; Manger M.; Tkalec M.	2017	Effects of short-term exposure to mobile phone radiofrequency (900 MHz) on the oxidative response and genotoxicity in honey bee larvae	Journal of Apicultural Research	56	4	430-438	Journal Article	2010	Experimental	Lab	Croatia	Europe	Bee					Insect/Arthropod	Invertebrate	TEM Cell	Experimental source	900 MHz	900	900	300 - < 3000 MHz				2 h	2	2	10, 23, 41, 120 V/m	0.265252	38.1963				Both	Below	Cellular effects	Genotoxicity			2.25	Average
Vilic M.; Zaja I. Z.; Tkalec M.; Stambuk A.; Srut M.; Klobucar G.; Malaric K.; Tucak P.; Pasic S.; Gajger I. T.	2021	Effects of a radio frequency electromagnetic field on honey bee larvae (Apis mellifera) differ in relation to the experimental study design	Veterinarski Arhiv	91	4	427-435	Journal Article	2020	Experimental	Lab	Croatia	Europe	Bee					Insect/Arthropod	Invertebrate	TEM Cell	Experimental source	900 MHz	900	900	300 - < 3000 MHz				2 h	2	2	23 V/m	1.40318	1.40318				Yes	Below	Cellular effects	Genotoxicity			2	Poor
Wang Y.; Jiang Z.; Zhang L.; Zhang Z.; Liao Y.; Cai P.	2021	3.5-GHz radiofrequency electromagnetic radiation promotes the development of Drosophila melanogaster	Environ Pollut	294		118646	Journal Article	2020	Experimental	Lab	China	Asia	Fly					Insect/Arthropod	Invertebrate	Antenna	Experimental source	3.5 GHz	3500	3500	3 - < 30 GHz				3 d	72	72	0.1, 1, 10 W/m2	0.1	10	0.0026, 0.026, 0.26	0.0026	0.26	No	Below	Development				2.25	Average
Wang Y. H.; Zhang H. Y.; Zhang Z. Y.; Sun B. Q.; Tang C.; Zhang L.; Jiang Z. H.; Ding B.; Liao Y. Y.; Cai P.	2021	Simulated mobile communication frequencies (3.5 GHz) emitted by a signal generator affects the sleep of Drosophila melanogaster	Environmental Pollution	283		117087	Journal Article	2020	Experimental	Lab	China	Asia	Fly					Insect/Arthropod	Invertebrate	Antenna	Experimental source	3.5 GHz	3500	3500	3 - < 30 GHz				3 d	72	72	0.1, 1, 10 W/m2	0.1	10	0.0026, 0.026, 0.26	0.0026	0.26	No	Below	Behaviour				2	Poor
Wasserman F. E.; Dowd C.; Byman D.; Schlinger B. A.; Battista S. P.; Kunz T. H.	1984	Aversion/attraction of blue jays to microwave irradiation	Physiology & behavior	33	5	805-807	Journal Article	1980	Experimental	Lab	USA	North America	Blue Jay					Bird	Vertebrate	Antenna	Experimental source	2.45 GHz	2450	2450	300 - < 3000 MHz				90 m	1.5	1.5	250, 500 W/m2	250	500				No	Above	Behaviour				1.75	Poor
Wasserman F. E.; Dowd C.; Byman D.; Schlinger B. A.; Battista S. P.; Kunz T. H.	1985	Thermoregulatory behavior of birds in response to continuous wave 2.45-GHz microwave radiation	Physiological zoology	58	1	80-90	Journal Article	1980	Experimental	Lab	USA	North America	Finch	Blue Jay				Bird	Vertebrate	Antenna	Experimental source	2.45 GHz	2450	2450	300 - < 3000 MHz				10 m	0.166667	0.166667	1, 10, 100, 250, 500 W/m2	1	500	5.1 - 90.5	5.1	90.5	No	Above and Below	Behaviour				1.75	Poor
Wasserman F. E.; Dowd C.; Schlinger B. A.; Byman D.; Battista S. P.; Kunz T. H.	1984	The effects of microwave radiation on avian dominance behavior	Bioelectromagnetics	5	3	331-339	Journal Article	1980	Experimental	Lab	USA	North America	Sparrow	Junco				Bird	Vertebrate	Antenna	Experimental source	2.45 GHz	2450	2450	300 - < 3000 MHz				7, 10, 20, 200 m	0.116667	3.33333	10 - 1600 W/m2	10	1600				Unknown	Above and Below	Behaviour				1.75	Poor
Weisbrot D.; Lin H.; Ye L.; Blank M.; Goodman R.	2003	Effects of mobile phone radiation on reproduction and development in Drosophila melanogaster	J Cell Biochem	89	1	48-55	Journal Article	2000	Experimental	Lab	USA	North America	Fly					Insect/Arthropod	Invertebrate	Mobile phone	Personal Devices	900, 1900 MHz	900	1900	300 - < 3000 MHz				120 m	2	2	1.3 - 3.3 V/m	0.00448276	0.0288859				Yes	Below	Cellular effects			ELF fields	2.25	Average
Weisman N. Y.; Fedorov V.; Nemova E.; Nikolaev N.	2014	Survival and life span of Drosophila melanogaster in response to terahertz radiation	Advances in Gerontology	4	3	187-192	Journal Article	2010	Experimental	Lab	Russia	Europe/Asia	Fly					Insect/Arthropod	Invertebrate	Antenna	Experimental source	0.1 - 2.2 THz	100000	2200000	30 - 300 GHz				30 m	0.5	0.5							Yes	Below	Mortality				2	Poor
Weisman N. Y.; Fedorov V. I.; Nemova E. F.	2015	Terahertz radiation improves adaptation characteristics in Drosophila melanogaster	Contemporary Problems of Ecology	8	2	237-242	Journal Article	2010	Experimental	Lab	Russia	Europe/Asia	Fly					Insect/Arthropod	Invertebrate	Antenna	Experimental source	0.1 - 2.2 THz	100000	2200000	30 - 300 GHz				30 m	0.5	0.5							Yes	Below	Reproduction	Development	Mortality		2	Poor
Westerdahl B. B.; Gary N. E.	1981	Longevity and food consumption of microwave-treated (2.45 GHz CW) honeybees in the laboratory	Bioelectromagnetics	2	4	305-314	Journal Article	1980	Experimental	Lab	USA	North America	Bee					Insect/Arthropod	Invertebrate	Antenna	Experimental source	2.45 GHz	2450	2450	300 - < 3000 MHz				30 m, 6, 24 h	0.5	24	30, 60, 120,250, 500 W/m2	30	500				No	Above and Below	Behaviour	Mortality			2.5	Average
Westerdahl B. B.; Gary N. E.	1981	CHRONIC EXPOSURE OF A HONEY BEE COLONY TO 2.45 GHZ CONTINUOUS WAVE MICROWAVES	Space Solar Power Review	2	3	283-295	Journal Article	1980	Experimental	Lab	USA	North America	Bee					Insect/Arthropod	Invertebrate	Antenna	Experimental source	2.45 GHz	2450	2450	300 - < 3000 MHz				28 d	672	672	10 W/m2	10	10				No	Equal	Population	Behaviour			2.5	Average
Westerdahl B. B.; Gary N. E.	1981	SURVIVAL, DEVELOPMENT, AND TERATOLOGY OF HONEY BEE BROOD (APIS-MELLIFERA L) FOLLOWING EXPOSURE TO 2.45 GHZ CONTINUOUS WAVE RADIATION	Space Solar Power Review	2	3	297-303	Journal Article	1980	Experimental	Lab	USA	North America	Bee					Insect/Arthropod	Invertebrate	Antenna	Experimental source	2.45 GHz	2450	2450	300 - < 3000 MHz				30 m	0.5	0.5	30, 60, 90, 250, 500 W/m2	30	500				No	Above and Below	Development	Mortality			2.5	Average
Wiltschko R.; Thalau P.; Gehring D.; Niessner C.; Ritz T.; Wiltschko W.	2015	Magnetoreception in birds: the effect of radio-frequency fields	J R Soc Interface	12	103	20141103-1-20141103-6	Journal Article	2010	Experimental	Lab	Germany	Europe	Chicken	Robin				Bird	Vertebrate	Coil	Experimental source	1.315, 7 MHz	1.315	7	100 kHz - < 30 MHz				2, 7 h	7	7	0.01, 0.38 A/m	0.03747	54.1				Yes	Below	Reception/Orientation			Static magnetic field	1.75	Poor
Yanagawa A.; Tomaru M.; Kajiwara A.; Nakajima H.; Quemener E. D.; Steyer J. P.; Mitani T.	2020	Impact of 2.45 GHz Microwave Irradiation on the Fruit Fly, Drosophila melanogaster	Insects	11	9		Journal Article	2020	Experimental	Lab	Japan	Asia	Fly					Insect/Arthropod	Invertebrate	Antenna	Experimental source	2.45 GHz	2450	2450	300 - < 3000 MHz				3m	0.05	0.05	0.138 - 788 W/m2	0.138	788				Unknown	Above and Below	Development				2.5	Average
Ye W.; Wang F.; Zhang W.; Fang N.; Zhao W.; Wang J.	2016	Effect of Mobile Phone Radiation on Cardiovascular Development of Chick Embryo	Anat Histol Embryol	45	3	197-208	Journal Article	2010	Experimental	Lab	China	Asia	Chicken					Bird	Vertebrate	Mobile phone	Personal Devices	900 MHz	900	900	300 - < 3000 MHz				3h	3	3	0.0005 - 0.07 W/m2	0.0005	0.07	1.07	1.07	1.07	Yes	Below	Development				1.5	Poor
Youbicier-Simo B.; Lebecq J.; Giaimis J.; Bastide M.	2000	Mortality of chicken embryos continuously exposed under GSM cell phone and validation of the effectiveness of a protective device	International conference on cell tower siting, Salzburg, Austria			233-235	Conference Proceedings	2000	Experimental	Lab	France	Europe	Chicken					Bird	Vertebrate	Mobile phone	Personal Devices	900 MHz	900	900	300 - < 3000 MHz													Yes	Below	Mortality			ELF fields	1.25	Poor
Zareen N.; Khan M. Y.	2008	Effect of mobile phone induced electromagnetic fields on the development of chick embryo	J Coll Physicians Surg Pak	18	8	528-529	Journal Article	2000	Experimental	Lab	Pakistan	Asia	Chicken					Bird	Vertebrate	Mobile phone	Personal Devices								15 m	0.25	0.25							Yes	Below	Development				1	Poor
Zareen N.; Khan M. Y.; Minhas L. A.	2009	Derangement of chick embryo retinal differentiation caused by radiofrequency electromagnetic fields	Congenital anomalies	49	1	15-19	Journal Article	2000	Experimental	Lab	Pakistan	Asia	Chicken					Bird	Vertebrate	Mobile phone	Personal Devices	1800 MHz	1800	1800	300 - < 3000 MHz				15 m	0.25	0.25							Yes	Below	Development				1	Poor
Zareen N.; Khan M. Y.; Minhas L. A.	2009	Dose related shifts in the developmental progress of chick embryos exposed to mobile phone induced electromagnetic fields	J Ayub Med Coll Abbottabad	21	1	130-4	Journal Article	2000	Experimental	Lab	Pakistan	Asia	Chicken					Bird	Vertebrate	Mobile phone	Personal Devices								15, 25 m	0.25	0.4167							Yes	Below	Development	Mortality			1	Poor
Zubrzak B.; Bienkowski P.; Cala P.; Plaskota P.; Rudno-Rudzinski K.; Nowakowski P.	2018	Thermal and acoustic changes in bee colony due to exposure to microwave electromagnetic field - preliminary research	Przeglad Elektrotechniczny	94	12	262-265	Journal Article	2010	Experimental	Lab	Poland	Europe	Bee					Insect/Arthropod	Invertebrate	Antenna	Experimental source	900 MHz	900	900	300 - < 3000 MHz				10 m	0.166667	0.166667	7 V/m	0.129973	0.129973				Yes	Below	Behaviour				2.25	Average

## Sheet: Flora
Author	Year	Title	Journal	Volume	Issue	Pages	Publication type	Decade	Type of study (Exp/Obs/Both)	Setting (Lab/Environment/Both)	Study location (country)	Study location (continent)	Plant 1	Plant 2	Plant 3	Plant 4	Plant group 1	Plant group 2	Plant group 3	Exposure source	Exposure group	Frequency	Freq_Min (MHz)	Freq_Max (MHz)	Freq Band 1	Freq Band 2	Freq Band 3	Duration	Dur_Min (Hours)	Dur_Max (Hours)	Exposure level (PD or field)	PD_Min (W/m2)	PD_Max (W/m2)	Exposure level (SAR - W/kg)	SAR_Min (W/kg)	SAR_Max (W/kg)	Modulation (Yes/No)	ICNIRP exposure limit (localised Occupational)	Effect 1	Effect 2	Effect 3	Other covariates	Quality Score	Quality Category
Afzal M.; Mansoor S.	2012	Effect of mobile phone radiations on morphological and biochemical parameters of Mung bean (Vigna radiata) and wheat (Triticum aestivum) seedlings	Asian Journal of Agricultural Sciences	4	2	149-152	Journal Article	2010	Experimental	Lab	Pakistan	Asia	Mung bean	Wheat			Legume	Grain		Mobile phone	Personal Devices	900 MHz	900	900	300 - < 3000 MHz			72 h	72	72							Yes	Below	Germination/Growth	Physiology	Biochemistry		1.25	Poor
Akbal A.; Kiran Y.; Sahin A.; Turgut-Balik D.; Balik H. H.	2012	Effects of electromagnetic waves emitted by mobile phones on germination, root growth, and root tip cell mitotic division of Lens culinaris Medik	Pol J Environ Stud	21	1	23-29	Journal Article	2010	Experimental	Lab	Turkey	Asia	Lentil				Legume			Mobile phone	Personal Devices	1800 MHz	1800	1800	300 - < 3000 MHz			48 h	48	48				0.76	0.76	0.76	Yes	Below	Germination/Growth				1.5	Poor
Al-Kathiri F.; Al-Raisi K.; Al-Hinai K.; Al-Droushi M.; Khan M.; Nadir Z.	2016	Impact of RF electromagnetic field on cucumber and tomato plants	2016 IEEE 7th Annual Information Technology, Electronics and Mobile Communication Conference (IEMCON), Vancouver, BC			1-6	Conference Proceedings	2010	Experimental	Lab	Oman	Asia	Cucumber	Tomato			Fruit			Antenna	Experimental source	2.4 GHz	2400	2400	300 - < 3000 MHz			5, 10, 15, 20 d	120	480							Unknown	Unknown	Germination/Growth				1.25	Poor
Alattar E.; Radwan E.	2020	Investigation of the effects of radio frequency water treatment on some characteristics of growth in pepper (capsicum annuum) plants	Advances in Bioscience and Biotechnology	11	2	22-48	Journal Article	2020	Experimental	Lab	Palestine	Asia	Pepper				Fruit			Wi-Fi	Personal Devices	2.4 GHz	2400	2400	300 - < 3000 MHz			60 m	1	1	170.22 W/m2	170.22	170.22				Yes	Below	Germination/Growth				1.25	Poor
Alattar E. M.; Elwasife K. Y.; Radwan E. S.; Elrifi Y. A.	2017	Response of corn (Zea mays), basil (Ocimum basilicum) and eggplant (Solanum melongena) seedlings to Wi-Fi radiation	Romanian Journal of Biophysics	27	4		Journal Article	2010	Experimental	Lab	Palestine	Asia	Corn	Eggplant	Basil		Grain	Whole plant		Wi-Fi	Personal Devices	2.4 GHz	2400	2400	300 - < 3000 MHz			28 d	672	672							Yes	Below	Germination/Growth				1	Poor
Albaqami M.; Hammad M.; Pooam M.; Procopio M.; Sameti M.; Ritz T.; Ahmad M.; Martino C. F.	2020	Arabidopsis cryptochrome is responsive to Radiofrequency (RF) electromagnetic fields	Sci Rep	10	1	11260	Journal Article	2020	Experimental	Lab	France	Europe	Thale cress				Whole plant			Coil	Experimental source	7 MHz	7	7	100 kHz - < 30 MHz						2 microT	947.2	947.2				No	Below	Germination/Growth	Cellular effects		Static magnetic field, blue light	4.25	Good
Bag U.; Narasimhan S.; Bindu S.	2022	Effect of Flame Treatment and Radiofrequency Electromagnetic Radiations on phenolic content in in vitro cultures of Ipomoea batatas (L.) Lam	Plnt Science Today	9	2	372-375	Journal Article	2020	Experimental	Lab	India	Asia	Sweet potato				Root vegetable			Mobile phone	Personal Devices							5, 15, 25, 35 m	0.0833333	0.583333							Yes	Below	Biochemistry			Flame	1.5	Poor
Balodis V.; Brumelis G.; Kalviskis K.; Nikodemus O.; Tjarve D.; Znotina V.	1996	Does the Skrunda Radio Location Station diminish the radial growth of pine trees?	Sci Total Environ	180	1	57-64	Journal Article	1990	Observational	Environment	Latvia	Europe	Pine				Tree and Shrub			Radar	Environmental source	154-162 MHz	154	162	30 - < 300 MHz												Yes	Below	Germination/Growth			Heavy metals, height above sea level, topography, nutrient conditions, soil moisture and texture, litter and organic layer depth, soil pH, ground water level and flow, ionising radiation, silvicultural parameters	2.25	Average
Beaubois E.; Girard S.; Lallechere S.; Davies E.; Paladian F.; Bonnet P.; Ledoigt G.; Vian A.	2007	Intercellular communication in plants: evidence for two rapidly transmitted systemic signals generated in response to electromagnetic field stimulation in tomato	Plant Cell Environ	30	7	834-844	Journal Article	2000	Experimental	Lab	France	Europe	Tomato				Fruit			Antenna	Experimental source	900 MHz	900	900	300 - < 3000 MHz			10 m	0.166667	0.166667	5 V/m	0.066313	0.066313				Unknown	Below	Cellular effects				1.5	Poor
Bigu-del-Blanco J.; Bristow J. M.; Romero-Sierra C.	1977	Effects of low-level microwave radiation on germination and growth rate in corn seeds	Proc IEEE	65	7	1086-1089	Journal Article	1970	Experimental	Lab	Canada	North America	Corn				Grain			Antenna	Experimental source	9 GHz	9000	9000	3 - < 30 GHz			22-24 h	22	24	100-300 W/m2	100	300				No	Above and Below	Germination/Growth				2.5	Average
Cammaerts M. C.; Johansson O.	2015	Effect of man-made electromagnetic fields on common Brassicaceae Lepidium sativum (cress d'Alinois) seed germination: a preliminary replication study	Phyton (B Aires)	84	1	132-137	Journal Article	2010	Experimental	Environment	Belgium	Europe	Garden Cress				Whole plant			Base station	Environmental source	900, 1800 MHz	900	1800	300 - < 3000 MHz			4, 7, 10 d	96	240	0.00007 - 0.0001 W/m2	7e-05	0.0001				Yes	Below	Germination/Growth				1	Poor
Chandel S.; Kaur S.; Issa M.; Singh H. P.; Batish D. R.; Kohli R. K.	2019	Exposure to mobile phone radiations at 2350 MHz incites cyto- and genotoxic effects in root meristems of Allium cepa	J Environ Health Sci Eng	17	1	97-104	Journal Article	2010	Experimental	Lab	India	Asia	Onion				Root vegetable			Antenna	Experimental source	2350 MHz	2350	2350	300 - < 3000 MHz			1, 2, 4 h	1	4	0.5 W/m2	0.5	0.5	3.13	3.13	3.13	No	Below	Genotoxicity	Cellular effects		Methyl methanesulfonate	2.5	Average
Chandel S.; Kaur S.; Issa M.; Singh H. P.; Batish D. R.; Kohli R. K.	2019	Appraisal of immediate and late effects of mobile phone radiations at 2100 MHz on mitotic activity and DNA integrity in root meristems of Allium cepa	Protoplasma	256	5	1399-1407	Journal Article	2010	Experimental	Lab	India	Asia	Onion				Root vegetable			Antenna	Experimental source	2100 MHz	2100	2100	300 - < 3000 MHz			1, 4 h	1	4	0.018 W/m2	0.018	0.018	2.82	2.82	2.82	No	Below	Genotoxicity			Methyl methanesulfonate	2.5	Average
Chandel S.; Kaur S.; Singh H. P.; Batish D. R.; Kohli R. K.	2017	Exposure to 2100 MHz electromagnetic field radiations induces reactive oxygen species generation in Allium cepa roots	JMAU	5	4	225-229	Journal Article	2010	Experimental	Lab	India	Asia	Onion				Root vegetable			Antenna	Experimental source	2100 MHz	2100	2100	300 - < 3000 MHz			1, 2, 4 h	1	4	0.5 W/m2	0.5	0.5	2.82	2.82	2.82	No	Below	Cellular effects				1.75	Poor
Chen H. Y.; Chen C.	2014	Effects of Mobile Phone Radiation on Germination and Early Growth of Different Bean Species	Polish Journal of Environmental Studies	23	6	1949-1958	Journal Article	2010	Experimental	Lab	Taiwan	Asia	Common bean				Legume			Other experimental	Experimental source	1805-1850 MHz	1805	1850	300 - < 3000 MHz			4, 24 h	4	24	4.8, 14.55 W/m2	4.8	14.55	0.001 - 0.008	0.001	0.008	Yes	Below	Germination/Growth				2.5	Average
Dragolova D.; Dimitrova M.; Kouzmanova M.	2009	Does 900 MHz electromagnetic field induce oxidative stress in wheat plants	New Research in Biotechnology			317-329	Journal Article	2000	Experimental	Lab	Bulgaria	Europe	Wheat				Grain			Mobile phone	Personal Devices	900 MHz	900	900	300 - < 3000 MHz			1 h	1	1							Yes	Below	Cellular effects				1.5	Poor
Ellingsrud S.; Johnsson A.	1993	Perturbations of plant leaflet rhythms caused by electromagnetic radio-frequency radiation	Bioelectromagnetics	14	3	257-271	Journal Article	1990	Experimental	Lab	Norway	Europe	Desmodium gyruns				Tree and Shrub			TEM Cell	Experimental source	27.12 MHz	27.12	27.12	100 kHz - < 30 MHz						590 - 5300 W/m2	590	5300				Yes	Above	Cellular effects				1.5	Poor
Gremiaux A.; Girard S.; Guerin V.; Lothier J.; Baluska F.; Davies E.; Bonnet P.; Vian A.	2016	Low-amplitude, high-frequency electromagnetic field exposure causes delayed and reduced growth in Rosa hybrida	J Plant Physiol	190		44-53	Journal Article	2010	Experimental	Lab	France	Europe	Rose				Whole plant			Antenna	Experimental source	900 MHz	900	900	300 - < 3000 MHz			30 m	0.5	0.5	5, 200 V/m	0.066313	106.101				Yes	Below	Germination/Growth				2.5	Average
Gustavino B.; Carboni G.; Petrillo R.; Paoluzzi G.; Santovetti E.; Rizzoni M.	2016	Exposure to 915 MHz radiation induces micronuclei in Vicia faba root tips	Mutagenesis	31	2	187-192	Journal Article	2010	Experimental	Lab	Italy	Europe	Broad bean				Legume			TEM Cell	Experimental source	915 MHz	915	915	300 - < 3000 MHz			72 h	72	72	23, 35, 46 W/m2	23	46	0.4 - 1.5	0.4	1.5	No	Below	Genotoxicity			Maleic hydrazide	3.75	Good
Gustavino B.; Carboni G.; Petrillo R.; Rizzoni M.; Santovetti E.	2014	Micronucleus induction by 915 MHz Radiofrequency radiation in Vicia Faba root tips	arXiv preprint arXiv:1409.1431				Journal Article	2010	Experimental	Lab	Italy	Europe	Broad bean				Legume			TEM Cell	Experimental source	915 MHz	915	915	300 - < 3000 MHz			72 h	3	5	25, 38, 50 W/m2	25	50	0.3 - 1.8	0.3	1.8	No	Below	Genotoxicity			Maleic hydrazide	3.25	Average
Habibeh Z.; MOHSENZADEH S.; MORADSHAHİ A.	2015	Effects of high frequency electromagnetic wave and salicylic acid on the growth and some physiological and biochemical parameters in Lycopersicon esculentum	Cumhuriyet Üniversitesi Fen Edebiyat Fakültesi Fen Bilimleri Dergisi	36	3	2120-2128	Journal Article	2010	Experimental	Lab	Iran	Asia	Tomato				Fruit			Antenna	Experimental source	940 MHz	940	940	300 - < 3000 MHz			3, 5 h	3	5							Yes	Below	Biochemistry			Salicylic acid	2	Poor
Haggerty K.	2010	Adverse influence of radio frequency background on trembling aspen seedlings: preliminary observations	International Journal of Forestry Research				Journal Article	2010	Experimental	Environment	USA	North America	Aspen				Tree and Shrub			Background	Environmental source	1-1000 MHz	1	1000	100 kHz - < 30 MHz	30 - < 300 MHz	300 - < 3000 MHz										Both	Below	Germination/Growth				1	Poor
Haider T.; Knasmueller S.; Kundi M.; Haider M.	1994	Clastogenic effects of radiofrequency radiations on chromosomes of Tradescantia	Mutation Research - Letters	328	1-2	65-68	Journal Article	1990	Experimental	Environment	Austria	Europe	Spiderwort				Whole plant			Broadcast	Environmental source	10 - 21 MHz	10	21	100 kHz - < 30 MHz			30 h	30	30	1 - 170 V/m	0.00265252	76.6578				No	Below	Genotoxicity				1	Poor
Halgamuge M. N.; Yak S. K.; Eberhardt J. L.	2015	Reduced growth of soybean seedlings after exposure to weak microwave radiation from GSM 900 mobile phone and base station	Bioelectromagnetics	36	2	87-95	Journal Article	2010	Experimental	Lab	Australia	Australia	Soybean				Legume			TEM Cell	Experimental source	900 MHz	900	900	300 - < 3000 MHz			2 h, 5 d	2	120	0.0001-4.4 W/m2	0.0001	4.4	0.00000048-0.02	4.8e-07	0.02	Both	Below	Germination/Growth				2.25	Average
Halmagyi A.; Surducan E.; Surducan V.	2017	The effect of low- and high-power microwave irradiation on in vitro grown Sequoia plants and their recovery after cryostorage	J Biol Phys	43	3	367-379	Journal Article	2010	Experimental	Lab	Romania	Europe	Redwood				Tree and Shrub			Wi-Fi	Personal Devices	2.41-2.48 GHz	2410	2480	300 - < 3000 MHz			5, 15, 30, 40 d	120	960	0.000007 W/m2	7e-06	7e-06				Yes	Below	Germination/Growth				2.25	Average
Harte C.	1975	Mutagenesis by radiowaves in Antirrhinum majus L	Mutation Research/Fundamental and Molecular Mechanisms of Mutagenesis	30	1	71-75	Journal Article	1970	Experimental	Lab	Germany	Europe	Snapdragon				Whole plant			Antenna	Experimental source	200 MHz	200	200	30 - < 300 MHz			4, 12, 43.7 h	4	43.7	1.5 V/m	0.00596817	0.00596817				Unknown	Below	Genotoxicity				1.25	Poor
Havas M.; Sheena Symington M.	2016	Effects of Wi-Fi radiation on germination and growth of broccoli, pea, red clover and garden cress seedlings: A partial replication study	Current Chemical Biology	10	1	65-73	Journal Article	2010	Experimental	Lab	Canada	North America	Cress	Broccoli	Clover	Pea	Tree and Shrub	Vegetable	Legume	Wi-Fi	Personal Devices	2.4 GHz	2400	2400	300 - < 3000 MHz			30 d	720	720	0.03 W/m2	0.03	0.03				Yes	Below	Germination/Growth			ELF fields	1.5	Poor
Hussein R. A.; El-Maghraby M. A.	2014	Effect of two brands of cell phone on germination rate and seedling of wheat ( Triticum aestivum)	J. Environ. Pollut. Human Health	2		85-90	Journal Article	2010	Experimental	Lab	Egypt	Africa	Wheat				Grain			Mobile phone	Personal Devices							5, 10, 15, 20, 25, 30 m	0.0833333	0.5							Yes	Below	Germination/Growth				1	Poor
Kafi S. T.; Ahmed A. M.; Sabah-Alkhair M. K.; Mohamed D. A.; Ahmed R. S.; Hassaan Z. O.	2014	Effects of RF/MW Exposure from Mobile-phone Base-Stations on the Growth of Green Mint Plant using Chl a Fluorescence Emission	Advanced Electromagnetics	3	1	11-14	Journal Article	2010	Experimental	Environment	Sudan	Africa	Mint				Whole plant			Base station	Environmental source	900 MHz	900	900	300 - < 3000 MHz			4 w	672	672	0.005, 0.05, 0.08, 0.1 W/m2	0.005	0.1				Yes	Below	Germination/Growth				0.75	Poor
Khalafallah A.; Sallam S. M.	2009	Response of maize seedlings to microwaves at 945 MHz	Romanian J. Biophys	19	1	49-62	Journal Article	2000	Experimental	Environment	Egypt	Africa	Corn				Grain			Base station	Environmental source	945 MHz	945	945	300 - < 3000 MHz			4 w	672	672	0.7 - 1.5 W/m2	0.7	1.5				Yes	Below	Germination/Growth	Physiology	Biochemistry		0.75	Poor
Kouzmanova M.; Dimitrova M.; Dragolova D.; Atanasova G.; Atanasov N.	2009	Alterations in enzyme activities in leaves after exposure of Plectranthus sp. plants to 900 MHz electromagnetic field	Biotechnol Biotechnol Equip	23	2	611-615	Journal Article	2000	Experimental	Lab	Bulgaria	Europe	Mint				Whole plant			Mobile phone	Personal Devices	900 MHz	900	900	300 - < 3000 MHz			1 h	1	1							Yes	Below	Biochemistry				1.25	Poor
Krawczyk A.	2008	Non-thermal, continuous and modulated rf field effects on vegetal tissue developed from exposed seeds	Electromagnetic Field, Health and Environment: Proceedings of EHE'07	29		142	Journal Article	2000	Experimental	Lab	Romania	Europe	Corn				Grain			TEM Cell	Experimental source	900 MHz, 2.45 GHz	900	2450	300 - < 3000 MHz			24 h, 5s	0.00138889	24	0.012 W/m2	0.012	0.012	<0.001, 2600	0.0001	2600	Both	Above and Below	Germination/Growth	Biochemistry			2.5	Average
Krishnan R.; Murugan K.	2010	Effect of mobile phone radiation on root growth and meristematic cells of Allium cepa L	J Phytol Res	23		175-181	Journal Article	2010	Experimental	Lab	India	Asia	Onion				Root vegetable			Mobile phone	Personal Devices	900 MHz	900	900	300 - < 3000 MHz			24, 48, 72, 96, 120 h	24	120	0.008 W/m2	0.008	0.008				Yes	Below	Germination/Growth	Genotoxicity			1.5	Poor
Kumar A.; Kaur S.; Chandel S.; Singh H. P.; Batish D. R.; Kohli R. K.	2020	Comparative cyto- and genotoxicity of 900 MHz and 1800 MHz electromagnetic field radiations in root meristems of Allium cepa	Ecotoxicol Environ Saf	188		109786	Journal Article	2020	Experimental	Lab	India	Asia	Onion				Root vegetable			Antenna	Experimental source	900, 1800 MHz	900	1800	300 - < 3000 MHz			0.5, 1, 2, 4 h	0.5	4	0.261, 0.331 W/m2	0.261	0.331	0.09, 0.17	0.09	0.17	No	Below	Genotoxicity	Cellular effects		Methyl methane sulfonate	3	Average
Kumar A.; Singh H. P.; Batish D. R.; Kaur S.; Kohli R. K.	2016	EMF radiations (1800 MHz)-inhibited early seedling growth of maize (Zea mays) involves alterations in starch and sucrose metabolism	Protoplasma	253	4	1043-1049	Journal Article	2010	Experimental	Lab	India	Asia	Corn				Grain			Antenna	Experimental source	1800 MHz	1800	1800	300 - < 3000 MHz			0.5, 1, 2, 4 h	0.5	4	0.332 W/m2	0.332	0.332	1.69	1.69	1.69	Yes	Below	Germination/Growth	Biochemistry			1.75	Poor
Kundu A.; Vangaru S.; Bhattacharyya S.; Mallick A. I.; Gupta B.	2021	Electromagnetic Irradiation Evokes Physiological and Molecular Alterations in Rice	Bioelectromagnetics	42	2	173-185	Journal Article	2020	Experimental	Lab	India	Asia	Rice				Grain			Antenna	Experimental source	1837.5 MHz	1837.5	1837.5	300 - < 3000 MHz			6 h	6	6	2.75 W/m2	2.75	2.75				No	Below	Germination/Growth	Biochemistry	Cellular effects		1.75	Poor
Kundu A.; Vangaru S.; Bhowmick S.; Bhattacharyya S.; Mallick A. I.; Gupta B.	2021	One-time Electromagnetic Irradiation Modifies Stress-sensitive Gene Expressions in Rice Plant	Bioelectromagnetics	42	8	649-658	Journal Article	2020	Experimental	Lab	India	Asia	Rice				Grain			Antenna	Experimental source	1837.5 MHz	1837.5	1837.5	300 - < 3000 MHz			2.5 h	2.5	2.5	0.00275 W/m2	0.00275	0.00275				No	Below	Cellular effects				1.75	Poor
Leena P.; Pooja M.	2015	Effects of 2G and 3G mobile phone radiations on germination of seeds and growth of seedlings of pulses	Journal of Chemical and Pharmaceutical Research	7	3	268-271	Journal Article	2010	Experimental	Lab	India	Asia	Green gram	Bengal gram	Moth bean		Legume			Mobile phone	Personal Devices	900, 1800 MHz	900	1800	300 - < 3000 MHz			0.5, 1, 2, 4, 8 h	0.5	8							Yes	Below	Germination/Growth				1	Poor
Lung I.; Soran M. L.; Opris O.; Trusca M. R. C.; Niinemets U.; Copolovici L.	2016	Induction of stress volatiles and changes in essential oil content and composition upon microwave exposure in the aromatic plant Ocimum basilicum	Sci Total Environ	569		489-495	Journal Article	2010	Experimental	Lab	Romania	Europe	Basil				Whole plant			Antenna	Experimental source	900 MHz 2.45 GHz	900	2450	300 - < 3000 MHz			2 w	336	336	0.1, 0.07 W/m2	0.07	0.1				Both	Below	Biochemistry				1.75	Poor
Magone I.	1996	The effect of electromagnetic radiation from the Skrunda Radio Location Station on Spirodela polyrhiza (L) Schleiden cultures	Sci Total Environ	180	1	75-80	Journal Article	1990	Experimental	Lab	Latvia	Europe	Duckweed				Aquatic			Radar	Environmental source	156 - 162 MHz	156	162	30 - < 300 MHz			88 h	88	88	0.6 - 2.6 V/m	0.000954907	0.017931				Yes	Below	Germination/Growth				0.75	Poor
Mironova E. A.; Romanovskii Y. M.	2001	Effect of low-intensity infrared and millimeter radiation on higher plants' biopotentials	Crit Rev Biomed Eng	29	3	430-439	Journal Article	2000	Experimental	Lab	Russia	Europe/Asia	Cucumber plant				Fruit			Antenna	Experimental source	35, 40, 75 GHz	35000	75000	30 - 300 GHz			20 s	0.00555556	0.00555556	20, 25 mW/m2	0.02	0.025				No	Below	Cellular effects			Ultraviolet, visible and infrared radiation	1	Poor
Monselise E. B.; Levkovitz A.; Gottlieb H. E.; Kost D.	2011	Bioassay for assessing cell stress in the vicinity of radio-frequency irradiating antennas	J Environ Monit	13	7	1890-1896	Journal Article	2010	Experimental	Environment	Israel	Asia	Duckweed				Aquatic			Broadcast	Environmental source	1.287 MHz	1.287	1.287	100 kHz - < 30 MHz			24 h	24	24	1.8, 3.3, 7.8 V/m	0.00859416	0.161379				Yes	Below	Cellular effects				1.75	Poor
Oluwajobi A. O.; Falusi O. A.; Zubbair N. A.	2015	Flower bud abscission reduced in hibiscus sabdariffa by radiation from GSM mast	Environment and Pollution	4	1	53	Journal Article	2010	Experimental	Environment	Nigeria	Africa	Roselle				Whole plant			Base station	Environmental source	900 MHz	900	900	300 - < 3000 MHz			30 d	720	720	0.8, 0.7, 1.12, 0.9 V/m	0.00169761	0.00332732				Yes	Below	Germination/Growth				0.75	Poor
Ozel H. B.; Cetin M.; Sevik H.; Varol T.; Isik B.; Yaman B.	2021	The effects of base station as an electromagnetic radiation source on flower and cone yield and germination percentage in Pinus brutia Ten	Biologia Futura	72	3	359-365	Journal Article	2020	Observational	Environment	Turkey	Asia	Turkish pine				Tree and Shrub			Base station	Environmental source							14 y	122640	122640							Yes	Below	Germination/Growth				1.5	Poor
Pesnya D. S.; Romanovsky A. V.	2013	Comparison of cytotoxic and genotoxic effects of plutonium-239 alpha particles and mobile phone GSM 900 radiation in the Allium cepa test	Mutat Res Genet Toxicol Environ Mutagen	750	1-2	27-33	Journal Article	2010	Experimental	Lab	Russia	Europe/Asia	Onion				Root vegetable			Mobile phone	Personal Devices	900 MHz	900	900	300 - < 3000 MHz			3, 9 h	3	9	0.0005 W/m2	0.0005	0.0005				Yes	Below	Genotoxicity	Cellular effects		Alpha particles	2.25	Average
Qureshi S. T.; Memon S. A.; Abassi A. R.; Sial M. A.; Bughio F. A.	2017	Radiofrequency radiations induced genotoxic and carcinogenic effects on chickpea (Cicer arietinum L.) root tip cells	Saudi J Biol Sci	24	4	883-891	Journal Article	2010	Experimental	Lab	Pakistan	Asia	Chickpea				Legume			Mobile phone	Personal Devices	900 MHz, 3.31 GHz	900	3310	300 - < 3000 MHz	3 - < 30 GHz		24, 48 h	24	48							Yes	Below	Genotoxicity			Gamma rays	1.5	Poor
Răcuciu M.	2009	Effects of radiofrequency radiation on root tip cells of Zea mays	Rom. Biotechnol. Lett	14		4365-4369	Journal Article	2000	Experimental	Lab	Romania	Europe	Corn				Grain			TEM Cell	Experimental source	900 MHz	900	900	300 - < 3000 MHz			1-36 h	1	36				< 1 W/kg	0.9	0.9	No	Below	Genotoxicity				1.5	Poor
Racuciu M.; Iftode C.; Miclaus S.	2015	Inhibitory effects of low thermal radiofrequency radiation on physiological parameters of Zea mays seedlings growth	Romanian Journal of Physics	60	3-4	603-612	Journal Article	2010	Experimental	Lab	Romania	Europe	Corn				Grain			TEM Cell	Experimental source	1 GHz	1000	1000	300 - < 3000 MHz			1-8 h	1	8				0.47	0.47	0.47	No	Below	Germination/Growth				2.25	Average
RĂCUCIU M.; Iftode C.; MICLĂUŞ S.	2017	ULTRAHIGH FREQUENCY-LOW POWER ELECTROMAGNETIC FIELD IMPACT ON PHYSIOLOGICAL PARAMETERS OF TWO TYPES OF CEREALS	Romanian Reports in Physics	69		712	Journal Article	2010	Experimental	Lab	Romania	Europe	Corn	Barley			Grain			TEM Cell	Experimental source	850 - 1800	850	1800	300 - < 3000 MHz			0.5 - 6 h	0.5	6	20.9, 49.3 V/m	1.15865	6.44692	0.006 - 0.396	0.006	0.396	No	Below	Germination/Growth	Physiology	Biochemistry		2.5	Average
Racuciu M.; Iftode C.; Miclaus S.	2018	Influence of 1 GHz radiation at low specific absorption rate of energy deposition on plant mitotic division process	International Journal of Environmental Science and Technology	15	6	1233-1242	Journal Article	2010	Experimental	Lab	Romania	Europe	Corn				Grain			TEM Cell	Experimental source	1 GHZ	1000	1000	300 - < 3000 MHz			5 - 180 m	0.0833333	3				0.161 - 0.367	0.161	0.367	No	Below	Genotoxicity				2.75	Average
Răcuciu M.; Miclăuş S.	2007	Low-level 900 MHz electromagnetic field influence on vegetal tissue	Rom J Biophys	17	3	149-156	Journal Article	2000	Experimental	Lab	Romania	Europe	Corn				Grain			TEM Cell	Experimental source	900 MHz	900	900	300 - < 3000 MHz			0.5 - 36 h	0.5	36	0.05 W/m2	0.05	0.05	0.001	0.001	0.001	No	Below	Germination/Growth	Biochemistry			2.75	Average
Radic S.; Cvjetko P.; Malaric K.; Tkalec M.; Pevalek-Kozlina B.	2007	Radio frequency electromagnetic field (900 MHz) induces oxidative damage to DNA and biomembrane in tobacco shoot cells (Nicotiana tabacum)	2007 IEEE/MTT-S International Microwave Symposium			2213-2216	Conference Proceedings	2000	Experimental	Lab	Croatia_x000D_	Europe	Tobacco				Whole plant			TEM Cell	Experimental source	900 MHz	900	900	300 - < 3000 MHz			4 h	4	4	1.4 W/m2	1.4	1.4	0.026	0.026	0.026	No	Below	Cellular effects	Genotoxicity			2.25	Average
Ragha L.; Mishra S.; Ramachandran V.; Singh Bhatia M.	2011	Effects of Low-Power Microwave Fields on Seed Germination and Growth Rate	J Electromagn Anal	3	5	165-171	Journal Article	2010	Experimental	Lab	India	Asia	Wheat	Bengel gram	Green gram		Legume	Grain		Antenna	Experimental source	8.5 - 10.27 GHz	8500	10270	3 - < 30 GHz			30 m	0.5	0.5							Yes	Unknown	Germination/Growth				2.25	Average
Rammal M.; Jebai F.; Rammal H.; Joumaa W. H.	2014	Effects of long term exposure to RF/MW radiations on the expression of mRNA of stress proteins in Lycopersicon esculentum	WSEAS Transactions on Biology and Biomedicine	11		10-14	Journal Article	2010	Experimental	Lab	Lebanon	Asia	Tomato				Fruit			Antenna	Experimental source	1250 MHz	1250	1250	300 - < 3000 MHz			10 days	240	240	6 V/m	0.0954907	0.0954907				No	Below	Cellular effects				2	Poor
Rana H.; Parihar L.	2014	Effect of mobile phone radiations on protein contents of soybean seeds	Interna J of Botan and Resear (IJBR)	4		1-10	Journal Article	2010	Experimental	Lab	India	Asia	Soybean				Legume			Mobile phone	Personal Devices	850, 900, 1850, 1900	850	1900	300 - < 3000 MHz			0.5, 1, 2, 4, 8 h	0.5	8							Yes	Below	Germination/Growth	Biochemistry			1	Poor
Roux D.; Catrain A.; Lallechere S.; Joly J. C.	2015	Sunflower exposed to high-intensity microwave-frequency electromagnetic field: electrophysiological response requires a mechanical injury to initiate	Plant Signal Behav	10	1	e972787-	Journal Article	2010	Experimental	Lab	France	Europe	Sunflower				Tree and Shrub			Antenna	Experimental source	2.5 GHz	2500	2500	300 - < 3000 MHz			1 -18 m	0.017	0.3	1500 V/m	5968.17	5968.17				Unknown	Above	Cellular effects				1.5	Poor
Roux D.; Vian A.; Girard S.; Bonnet P.; Paladian F.; Davies E.; Ledoigt G.	2008	High frequency (900 MHz) low amplitude (5 V m-1) electromagnetic field: a genuine environmental stimulus that affects transcription, translation, calcium and energy charge in tomato	Planta	227	4	883-891	Journal Article	2000	Experimental	Lab	France	Europe	Tomato				Fruit			Other experimental	Experimental source	900 MHz	900	900	300 - < 3000 MHz			5, 15, 30, 60 m	0.0833333	1	5 V/m	0.066313	0.066313				Unknown	Below	Cellular effects				1.25	Poor
Roux D.; Vian A.; Girard S.; Bonnet P.; Paldian F.; Davies E.; Ledoigt G.	2006	Electromagnetic fields (900 MHz) evoke consistent molecular responses in tomato plants	Physiol Plant	128	2	283-288	Journal Article	2000	Experimental	Lab	France	Europe	Tomato				Fruit			Mobile phone	Personal Devices	900 MHz	900	900	300 - < 3000 MHz			2 - 10 m	0.0333333	0.166667	5, 40 V/m	0.066313	4.24403				No	Below	Cellular effects				1.25	Poor
Rusakova A.; Nosachev I.; Lysenko V.; Guo Y.; Logvinov A.; Kirichenko E.; Varduny T.; Cherednikov S.; Chugueva O.	2017	Impact of high strength electromagnetic fields generated by Tesla transformer on plant cell ultrastructure	Information processing in agriculture	4	3	253-258	Journal Article	2010	Experimental	Lab	Russia	Europe/Asia	Weeping fig	Comfrey	Barley	Black locust	Tree and Shrub	Whole plant	Grain	TEM Cell	Experimental source	2 - 8 MHz	2	8	100 kHz - < 30 MHz			2 m	0.033	0.033	748 V/m	1484.1	1484.1				Unknown	Below	Cellular effects	Physiology			1.5	Poor
Sandu D.; Goiceanu C.; Ispas A.; Creanga I.; Miclaus S.; Creanga D. E.	2005	A preliminary study on ultra high frequency electromagnetic fields effect on black locust chlorophylls	Acta Biologica Hungarica	56	1-2	109-117	Journal Article	2000	Experimental	Lab	Romania	Europe	Black locust				Tree and Shrub			TEM Cell	Experimental source	400 MHz	400	400	300 - < 3000 MHz			0, 1, 2, 3, 8 h	0	8	60 V/m	9.54907	9.54907				Unknown	Below	Biochemistry				1.5	Poor
Schmutz P.; Siegenthaler J.; Stager C.; Tarjan D.; Bucher J. B.	1996	Long-term exposure of young spruce and beech trees to 2450-MHz microwave radiation	Science of the Total Environment	180	1	43-48	Journal Article	1990	Experimental	Environment	Switzerland	Europe	Spruce	Beech			Tree and Shrub			Antenna	Experimental source	2.45 GHz	2450	2450	300 - < 3000 MHz			35 days	840	840	0.007 - 300 W/m2	0.007	300				Unknown	Above and Below	Germination/Growth				2.25	Average
Scialabba A.; Tamburello C.	2002	Microwave effects on germination and growth of radish (Raphanus sativus L.) seedlings	Acta botanica gallica	149	2	113-123	Journal Article	2000	Experimental	Lab	Italy	Europe	Radish				Root vegetable			Antenna	Experimental source	10.5, 12.658 GHz	10500	12658	3 - < 30 GHz			192 h	192	192							No	Below	Germination/Growth				1	Poor
Selga T.; Selga M.	1996	Response of Pinus sylvestris L. needles to electromagnetic fields. Cytological and ultrastructural aspects	Sci Total Environ	180	1	65-73	Journal Article	1990	Experimental	Environment	Latvia	Europe	Pine				Tree and Shrub			Broadcast	Environmental source	154-162 MHz	154	162	30 - < 300 MHz						0.00004, 0.0095, 0.079, 0.25 V/m	4.24403e-12	0.000165782				Yes	Below	Cellular effects				1.5	Poor
Senavirathna M.; Asaeda T.	2014	Radio-frequency electromagnetic radiation alters the electric potential of Myriophyllum aquaticum	Biologia Plantarum	58	2	355-362	Journal Article	2010	Experimental	Lab	Japan	Asia	Parrot feather				Aquatic			Other experimental	Experimental source	2, 2.5, 3.5, 5.5 GHz	2000	5500	300 - < 3000 MHz	3 - < 30 GHz		1 h	1	1	23 - 25 V/m	1.40318	1.65782				Unknown	Below	Cellular effects				2	Poor
Senavirathna M.; Asaeda T.	2018	Microwave radiation alters burn injury-evoked electric potential in Nicotiana benthamiana	Plant Signal Behav	13	6	e1486145	Journal Article	2010	Experimental	Lab	Japan	Asia	Nicotiana benthamiana				Whole plant			Antenna	Experimental source	2.45 GHz	2450	2450	300 - < 3000 MHz						1.9 - 2.1 W/m2	1.9	2.1				Yes	Below	Cellular effects			Burn injuries inflicted on plant	2.25	Average
Senavirathna M. D.; Asaeda T.; Thilakarathne B. L.; Kadono H.	2014	Nanometer-scale elongation rate fluctuations in the Myriophyllum aquaticum (Parrot feather) stem were altered by radio-frequency electromagnetic radiation	Plant Signal Behav	9	3	e28590-1-e28590-7	Journal Article	2010	Experimental	Lab	Japan	Asia	Parrot feather				Aquatic			Antenna	Experimental source	2 GHz	2000	2000	300 - < 3000 MHz			1 h	1	1	1.42 W/m2	1.42	1.42				No	Below	Germination/Growth				2.75	Average
Senavirathna M. D.; Takashi A.; Kimura Y.	2014	Short-duration exposure to radiofrequency electromagnetic radiation alters the chlorophyll fluorescence of duckweeds (Lemna minor)	Electromagn Biol Med	33	4	327-334	Journal Article	2010	Experimental	Lab	Japan	Asia	Duckweed				Aquatic			Antenna	Experimental source	2, 2.5, 3.5, 5.5, 8 GHz	2000	8000	300 - < 3000 MHz	3 - < 30 GHz		0.5, 1, 24 h	0.5	24	45 - 50 V/m	5.37135	6.6313				No	Below	Biochemistry				2.5	Average
Senevirathna M. D. H. J.; Nagahage I. S. P.; Muhetaer G.	2020	Stimulatory effect of exposure to low-power-density 2.45 GHz microwaves on Arabidopsis thaliana seedlings in vitro	Brazilian Journal of Botany	43	3	459-467	Journal Article	2020	Experimental	Lab	Japan	Asia	Thale cress				Whole plant			Antenna	Experimental source	2.45 GHz	2450	2450	300 - < 3000 MHz			48 h	48	48	1 W/m2	1	1				No	Below	Germination/Growth	Biochemistry	Cellular effects		2.25	Average
Sharma S.; Parihar L.	2014	Effect of Mobile Phone Radiation on Nodule Formation in the Leguminous Plants	Current World Environment	9	1	145	Journal Article	2010	Experimental	Lab	India	Asia	Pea	Fenugreek			Legume			Mobile phone	Personal Devices	900 - 1900 MHz	900	1900	300 - < 3000 MHz			0.5, 1, 2, 4, 8 h	0.5	8							Yes	Below	Germination/Growth	Biochemistry			1.25	Poor
Sharma V.; Singh G.; Kohli R. K.	2009	Effect of mobile phone EMF on biochemical changes in emerging seedlings of Phaseolus aureus Roxb	The Ecoscan	3	3-4	211-214	Journal Article	2000	Experimental	Lab	India	Asia	Mung bean				Legume			Mobile phone	Personal Devices	900 MHz	900	900	300 - < 3000 MHz			1, 2, 4 h	1	4							Yes	Below	Germination/Growth	Biochemistry			1.25	Poor
Sharma V. P.; Singh H. P.; Batish D. R.; Kohli R. K.	2010	Cell phone radiations affect early growth of Vigna radiata (mung bean) through biochemical alterations	Z Naturforsch C	65	1-2	66-72	Journal Article	2010	Experimental	Lab	India	Asia	Mung bean				Legume			Mobile phone	Personal Devices	900 MHz	900	900	300 - < 3000 MHz			0.5, 1, 2, 4 h	0.5	4	0.0855 W/m2	0.0855	0.0855				Yes	Below	Germination/Growth	Biochemistry	Cellular effects		1.25	Poor
Sharma V. P.; Singh H. P.; Kohli R. K.; Batish D. R.	2009	Mobile phone radiation inhibits Vigna radiata (mung bean) root growth by inducing oxidative stress	Sci Total Environ	407	21	5543-5547	Journal Article	2000	Experimental	Lab	India	Asia	Mung bean				Legume			Mobile phone	Personal Devices	900 MHz	900	900	300 - < 3000 MHz			0.5, 1, 2, 4 h	0.5	4	0.0855 W/m2	0.0855	0.0855				Yes	Below	Germination/Growth	Cellular effects			1.25	Poor
Singh H. P.; Sharma V. P.	2011	Electromagnetic Radiations From Cell Phone Inhibit Plant Root Growth Through Induction of Oxidative Damage	Epidemiology	22	1	S249-S249	Conference Proceedings	2010	Experimental	Lab	India	Asia	Rapeseed				Whole plant			Mobile phone	Personal Devices	900 MHz	900	900	300 - < 3000 MHz			0.5, 1, 2, 4 h	0.5	4	0.0855 W/m2	0.0855	0.0855				Yes	Below	Germination/Growth	Cellular effects			0.5	Poor
Singh H. P.; Sharma V. P.; Batish D. R.; Kohli R. K.	2012	Cell phone electromagnetic field radiations affect rhizogenesis through impairment of biochemical processes	Environ Monit Assess	184	4	1813-1821	Journal Article	2010	Experimental	Lab	India	Asia	Mung bean				Legume			Mobile phone	Personal Devices	900 MHz	900	900	300 - < 3000 MHz			0.5, 1, 2 h	0.5	2	0.085 W/m2	0.0855	0.0855				Yes	Below	Germination/Growth	Biochemistry	Cellular effects		1.75	Poor
Skiles J. W.	2006	Plant response to microwaves at 2.45 GHz	Acta Astronautica	58	5	258-263	Journal Article	2000	Experimental	Lab	USA	North America	Alfalfa				Legume			Antenna	Experimental source	2.45, 5.8 GHz	2450	5800	300 - < 3000 MHz	3 - < 30 GHz		7 w	1176	1176	1, 12 W/m2	1	12				No	Below	Germination/Growth	Biochemistry			2.25	Average
Soran M. L.; Stan M.; Niinemets U.; Copolovici L.	2014	Influence of microwave frequency electromagnetic radiation on terpene emission and content in aromatic plants	J Plant Physiol	171	15	1436-1443	Journal Article	2010	Experimental	Lab	Romania	Europe	Parsley	Dill			Whole plant	Root vegetable		Antenna	Experimental source	900 MHz, 2.4 GHz	900	2400	300 - < 3000 MHz			3 w	504	504	0.07, 0.1 W/m2	0.07	0.1				Yes	Below	Physiology	Biochemistry	Cellular effects		1.75	Poor
Stefi A. L.; Margaritis L. H.; Christodoulakis N. S.	2016	The effect of the non ionizing radiation on cultivated plants of Arabidopsis thaliana (Col.)	Flora	223		114-120	Journal Article	2010	Experimental	Lab	Greece	Europe	Thale cress				Whole plant			Cordless phone	Personal Devices	1800 MHz	1800	1800	300 - < 3000 MHz			24 h	24	24	27.46 V/m	2.00014	2.00014				Yes	Below	Germination/Growth	Physiology			2	Poor
Stefi A. L.; Margaritis L. H.; Christodoulakis N. S.	2017	The effect of the non-ionizing radiation on exposed, laboratory cultivated maize (Zea mays L.) plants	Flora	233		22-30	Journal Article	2010	Experimental	Lab	Greece	Europe	Corn				Grain			Cordless phone	Personal Devices	1800 MHz	1800	1800	300 - < 3000 MHz			24 h	24	24	27.46 V/m	2.00014	2.00014				Yes	Below	Germination/Growth	Biochemistry	Physiology		1.75	Poor
Stefi A. L.; Margaritis L. H.; Christodoulakis N. S.	2017	The effect of the non ionizing radiation on exposed, laboratory cultivated upland cotton (Gossypium hirsutum L.) plants	Flora	226		55-64	Journal Article	2010	Experimental	Lab	Greece	Europe	Cotton				Tree and Shrub			Cordless phone	Personal Devices	1800 MHz	1800	1800	300 - < 3000 MHz			24 h	24	24	27.46 V/m	2.00014	2.00014				Yes	Below	Germination/Growth	Biochemistry	Physiology		1.75	Poor
Stefi A. L.; Margaritis L. H.; Christodoulakis N. S.	2017	The aftermath of long-term exposure to non-ionizing radiation on laboratory cultivated pine plants (Pinus halepensis M.)	Flora	234		173-186	Journal Article	2010	Experimental	Lab	Greece	Europe	Pine				Tree and Shrub			Cordless phone	Personal Devices	1800 MHz	1800	1800	300 - < 3000 MHz			24 h	24	24	27.46 V/m	2.00014	2.00014				Yes	Below	Germination/Growth	Biochemistry	Cellular effects		1.5	Poor
Stefi A. L.; Vassilacopoulou D.; Margaritis L. H.; Christodoulakis N. S.	2018	Oxidative stress and an animal neurotransmitter synthesizing enzyme in the leaves of wild growing myrtle after exposure to GSM radiation	Flora	243		67-76	Journal Article	2010	Experimental	Environment	Greece	Europe	Myrtle				Whole plant			Mobile phone	Personal Devices	1800 MHz	1800	1800	300 - < 3000 MHz			30 m	0.5	0.5	27 V/m	1.93369	1.93369				Yes	Below	Cellular effects				0.75	Poor
Surducan E.; Surducan V.; Butiuc-Keul A.; Halgamagy A.	2013	Microwaves irradiation experiments on biological samples	Studia Univesitas Babes-Bolyai Biologia	58	1	83-98	Journal Article	2010	Experimental	Lab	Romania	Europe	Common bean	Corn			Legume	Grain		Wi-Fi	Personal Devices	2.45 GHz	2450	2450	300 - < 3000 MHz			24 h	24	24	0.05 W/m2	0.05	0.05				Yes	Below	Germination/Growth	Biochemistry			1.75	Poor
Surducan V.; Surducan E.; Neamtu C.; Mot A. C.; Ciorîță A.	2020	Effects of Long-Term Exposure to Low-Power 915 MHz Unmodulated Radiation on Phaseolus vulgaris L	Bioelectromagnetics	41	3	200-212	Journal Article	2020	Experimental	Lab	Romania	Europe	Common bean				Legume			Antenna	Experimental source	915 MHz	915	915	300 - < 3000 MHz			24 h	24	24	0.04 - 0.01 W/m2	0.04	0.01				Yes	Below	Germination/Growth	Biochemistry			2	Poor
Tafforeau M.; Verdus M. C.; Norris V.; White G.; Demarty M.; Thellier M.; Ripoll C.	2002	SIMS Study of the Calciumdeprivation step related to epidermal meristem production induced in flax by cold shock or radiation from a GSM telephone	Journal of Trace and Microprobe Techniques	20	4	611-623	Journal Article	2000	Experimental	Lab	France	Europe	Flax				Whole plant			Mobile phone	Personal Devices	900 MHz	900	900	300 - < 3000 MHz			2 h	2	2							Yes	Below	Germination/Growth			Cold shock	2.5	Average
Tafforeau M.; Verdus M. C.; Norris V.; White G. J.; Cole M.; Demarty M.; Thellier M.; Ripoll C.	2004	Plant sensitivity to low intensity 105 GHz electromagnetic radiation	Bioelectromagnetics	25	6	403-407	Journal Article	2000	Experimental	Lab	France	Europe	Flax				Whole plant			Antenna	Experimental source	105 GHz	105000	105000	30 - 300 GHz			2 h	2	2	10 W/m2	10	10				Yes	Below	Germination/Growth				2.25	Average
Tkalec M.; Malaric K.; Pavlica M.; Pevalek-Kozlina B.; Vidakovic-Cifrek Z.	2009	Effects of radiofrequency electromagnetic fields on seed germination and root meristematic cells of Allium cepa L	Mutat Res Genet Toxicol Environ Mutagen	672	2	76-81	Journal Article	2000	Experimental	Lab	Croatia	Europe	Onion				Root vegetable			TEM Cell	Experimental source	400, 900 MHz	400	900	300 - < 3000 MHz			2, 4 h	2	4	0.3, 1.4, 4.2, 38.2 W/m2	0.3	38.2				Both	Below	Germination/Growth	Genotoxicity			2.25	Average
Tkalec M.; Malaric K.; Pevalek-Kozlina B.	2005	Influence of 400, 900, and 1900 MHz electromagnetic fields on Lemna minor growth and peroxidase activity	Bioelectromagnetics	26	3	185-193	Journal Article	2000	Experimental	Lab	Croatia	Europe	Duckweed				Aquatic			TEM Cell	Experimental source	400, 900, 1900 MHz	400	1900	300 - < 3000 MHz			2, 4 h	2	4	23, 41, 390 V/m	1.40318	403.448				Both	Above and Below	Germination/Growth	Cellular effects			2.25	Average
Tkalec M.; Malaric K.; Pevalek-Kozlina B.	2007	Exposure to radiofrequency radiation induces oxidative stress in duckweed Lemna minor L	Sci Total Environ	388	1-3	78-89	Journal Article	2000	Experimental	Lab	Croatia	Europe	Duckweed				Aquatic			TEM Cell	Experimental source	400, 900 MHz	400	900	300 - < 3000 MHz			2, 4 h	2	4	10, 23,41,120 V/m	0.265252	38.1963				Both	Below	Cellular effects			Cadmium	3.25	Average
Upadhyaya C.; Patel I.; Upadhyaya T.; Desai A.	2021	Exposure Effect of 900 MHz Electromagnetic Field Radiation on Antioxidant Potential of Medicinal Plant Withania Somnifera	Inventive Systems and Control			951-964	Book Section	2020	Experimental	Lab	India	Asia	Ashwagandha				Whole plant			Antenna	Experimental source	900 MHz	900	900	300 - < 3000 MHz			72 h	72	72	0.15 A/m	8.43	8.43				Unknown	Below	Biochemistry			Ascorbic acid	2	Poor
Upadhyaya C.; Patel I.; Upadhyaya T.; Desai A.; Patel U.; Pandya K.	2021	Investigation of Mobile Communication Radio Frequency Exposure on the Medicinal Property of Jasminum Grandiflorum L	2021 5th International Conference on Computing Methodologies and Communication (ICCMC)			212-218	Conference Proceedings	2020	Experimental	Lab	India	Asia	Royal jasmine				Tree and Shrub			Antenna	Experimental source	1800 MHz	1800	1800	300 - < 3000 MHz			12 - 72 h	12	7	0.16 A/m	9.592	9.592				Unknown	Below	Biochemistry			Natamycin	2	Poor
Upadhyaya C.; Upadhyaya T.; Patel I.	2022	Attributes of non-ionizing radiation of 1800 MHz frequency on plant health and antioxidant content of Tomato (Solanum Lycopersicum) plants	Journal of Radiation Research and Applied Sciences	15	1	54-68	Journal Article	2020	Experimental	Lab	India	Asia	Tomato				Fruit			Antenna	Experimental source	1800 MHz	1800	1800	300 - < 3000 MHz			12, 60, 120 h	12	120	8 V/m	0.169761	0.169761	0.03 - 0.15	0.03	0.15	No	Below	Germination/Growth	Biochemistry			1.75	Poor
Upadhyaya C.; Upadhyaya T.; Patel I.	2022	Exposure effects of non-ionizing radiation of radio waves on antimicrobial potential of medicinal plants	Journal of Radiation Research and Applied Sciences	15	1	1-10	Journal Article	2020	Experimental	Lab	India	Asia	Holy basil	Waterhyssop			Whole plant			Antenna	Experimental source	900 MHz	900	900	300 - < 3000 MHz			24 - 144 h	24	144	8 V/m	0.169761	0.169761	0.01 - 0.03	0.01	0.03	No	Below	Biochemistry			Antibiotic and antifungal drugs	3.25	Average
Upadhyaya T.	2017	Carbohydrate content modifications in plant due to Electromagnetic Wave Exposure	INTERNATIONAL JOURNAL FOR INNOVATIVE RESEARCH IN MULTIDISCIPLINARY FIELD	3	6		Journal Article	2010	Experimental	Lab	India	Asia	Lemon grass				Whole plant			Unknown experimental	Experimental source							24 - 160 h	24	160							Unknown	Unknown	Biochemistry				1	Poor
Ursache M.; Mindru G.; Creangă D. E.; Tufescu F. M.; Goiceanu C.	2009	The Effects of High Frequency Electromagnetic Waves on the Vegetal Organisms	Romanian Journal of Physics	54	1-2	133–145	Journal Article	2000	Experimental	Lab	Romania	Europe	Corn				Grain			TEM Cell	Experimental source	418 MHz	418	418	300 - < 3000 MHz			1, 2, 4, 12 h	1	12	6 W/m2	6	6				No	Below	Biochemistry				1.75	Poor
Vian A.; Roux D.; Girard S.; Bonnet P.; Paladian F.; Davies E.; Ledoigt G.	2006	Microwave Irradiation Affects Gene Expression in Plants	Plant Signal Behav	1	2	67-70	Journal Article	2000	Experimental	Lab	France	Europe	Tomato				Fruit			Antenna	Experimental source	900 MHz	900	900	300 - < 3000 MHz			10 m	0.166667	0.166667	5 V/m	0.066313	0.066313				Yes	Below	Cellular effects				2	Poor
Waldmann-Selsam C.; la Puente A. B. D.; Breunig H.; Balmori A.	2016	Radiofrequency radiation injures trees around mobile phone base stations	Science of the Total Environment	572		554-569	Journal Article	2010	Observational	Environment	Germany	Europe	Trees				Tree and Shrub			Base station	Environmental source	900, 1800, 2100 MHz	900	2100	300 - < 3000 MHz						0.000006 - 0.01 W/m2	6e-06	0.01				Yes	Below	Germination/Growth				2.75	Average
Zareh H.; Mohsenzadeh S.	2015	Electromagnetic waves from GSM mobile phone simulator increase germination and abiotic stress in Zea mays L	Journal of Nutrition and Food Sciences	5	4		Journal Article	2010	Experimental	Lab	Iran	Asia	Corn				Grain			Other experimental	Experimental source	900 MHz	900	900	300 - < 3000 MHz			3, 5, 48 h	3	48	23 V/m	1.40318	1.40318				Yes	Below	Germination/Growth	Cellular effects			1.75	Poor
