# Supplementary material for: What evidence exists on the impact of anthropogenic radiofrequency electromagnetic fields on animals and plants in the environment: a systematic map
Source: Environ Evid. 2023 May 11;12:9. doi: 10.1186/s13750-023-00304-3 (PMC11378816; doi:10.1186/s13750-023-00304-3)
Supplement: Supplementary file 6 — Additional file 6. Quality scores. [file 13750_2023_304_MOESM6_ESM.xlsx]

## Sheet: Fauna
Author	Year	Journal	Title	Volume	Issue	Pages	Reviewer	Dosimetry/Exposure assessment	Control/ Subject selection_Comparison group	Positive control/confounding	Blinding/follow up	Temperature monitoring/Outcome assesssment	Total	Reviewer	Dosimetry/Exposure assessment	Control/ Subject selection_Comparison group	Positive control/confounding	Blinding/follow up	Temperature monitoring/Outcome assesssment	Total	Average Total score
Adey W.; Bawin S.; Lawrence A.	1982	Bioelectromagnetics: Journal of the Bioelectromagnetics Society, The Society for Physical Regulation in Biology and Medicine, The European Bioelectromagnetics Association	Effects of weak amplitude‐modulated microwave fields on calcium efflux from awake cat cerebral cortex	3	3	295-307	1	0.5	1	0	0	0	1.5	2	1	1	0	0	0	2	1.75
Akbari H.; Khoramipour S.; Hossaini S. K. E.; Mafigholami R.; Moradighiasabadi B.	2021	J Environ Health Sci Eng	Effect of Base Transceiver Station (BTS) waves on some blood factors in domestic pigeons: an experimental study	19		1827-1833	1	0	0	0	0	0	0	2	0	0.5	0	0	0	0.5	0.25
Akoev G. N.; Avelev V. D.; Semenjkov P. G.	1995	Neuroscience	Reception of low-intensity millimeter-wave electromagnetic radiation by the electroreceptors in skates	66	1	15-17	1	0.5	0.5	0	0	0	1	2	0	0	0	0	1	1	1
Al-Qudsi F.; Al-Qahtani A.	2020	Bioscience Research	Mobile Electromagnetic Radiation Affects Vitelline Vessels development in Chick Embryo: A Morphometric Study	17	1	383-398	1	0	1	0	0	0	1	2	0	1	0	0	0.5	1.5	1.25
Al-Qudsi F.; Azzouz S.	2012	Life Science Journal-Acta Zhengzhou University Overseas Edition	Effect of Electromagnetic Mobile Radiation on Chick Embryo Development	9	2	983-991	1	0	1	0	0	0.5	1.5	2	0	1	0	0	0.5	1.5	1.5
Amil V. T.; Itang L. G. C.; Agonia N. B.; Eayte R. M. A.; Espina P. G. A.; Maratas R. J. Y.; Oconer E. P.	2016	Annals of Studies in Science and Humanities	Teratogenicity on Duck Embryos (Anas platyrhynchos) under Regulated Exposure to Radiofrequency Radiation	1	2	1-11	1	0	1	0	0	0	1	2	0	1	0	0	0.5	1.5	1.25
Atli E.; Unlü H.	2006	Int J Radiat Biol	The effects of microwave frequency electromagnetic fields on the development of Drosophila melanogaster	82	6	435-441	1	0.5	1	0	0	0.5	2	2	0.5	1	0	0	0.5	2	2
Atli E.; Ünlü H.	2007	Turkish Journal of Biology	The effects of microwave frequency electromagnetic fields on the fecundity of Drosophila melanogaster	31	1	1-5	1	0.5	1	0	0	0.5	2	2	0.5	1	0	0	0.5	2	2
Balmori A	2005	Electromagnetic Biology and Medicine	Possible Effects of Electromagnetic Fields from Phone Masts on a Population of White Stork (Ciconia ciconia)	24		109–119	1	0.5	0.5	0	0	0.5	1.5	2	0.5	0.5	0	0	0.5	1.5	1.5
Balmori A.	2010	Electromagn Biol Med	Mobile phone mast effects on common frog (Rana temporaria) tadpoles: the city turned into a laboratory	29	1-2	31-5	1	0	1	0	0	0	1	2	0	1	0	0	0	1	1
Balmori A.; Hallberg Ö.	2007	Electromagn Biol Med	The Urban Decline of the House Sparrow (Passer domesticus): A Possible Link with Electromagnetic Radiation	26	2	141-151	1	0.5	0.5	0	0.5	0.5	2	2	0.5	0.5	0	0.5	0.5	2	2
Balode Z.	1996	Sci Total Environ	Assessment of radio-frequency electromagnetic radiation by the micronucleus test in bovine peripheral erythrocytes	180	1	81-85	1	0.5	1	0	0	1	2.5	2	0.5	0.5	0	0.5	1	2.5	2.5
Bartos P.; Netusil R.; Slaby P.; Dolezel D.; Ritz T.; Vacha M.	2019	J R Soc Interface	Weak radiofrequency fields affect the insect circadian clock	16	158	20190285	1	0	1	1	1	0	3	2	0	1	1	1	0.5	3.5	3.25
Bastide M.; Youbicier-Simo B. J.; Lebecq J. C.; Giaimis J.	2001	Indoor Built Environ	Toxicologic study of electromagnetic radiation emitted by television and video display screens and cellular telephones on chickens and mice	10		291-298	1	0	1	0	0	0	1	2	0	1	0	0	0	1	1
Batellier F.; Couty I.; Picard D.; Brillard J. P.	2008	Theriogenology	Effects of exposing chicken eggs to a cell phone in call" position over the entire incubation period"	69	6	737-745	1	0	1	0	0	0.5	1.5	2	0.5	1	0	0	1	2.5	2
Bawin S. M.; Gavalas-Medici R. J.; Adey W. R.	1973	Brain Res	Effects of modulated very high frequency fields on specific brain rhythms in cats	58	2	365-384	1	0.5	1	0	0	0	1.5	2	0	1	0	0	0	1	1.25
Boga A.; Emre M.; Sertdemir Y.; Akillioglu K.; Binokay S.; Demirhan O.	2014	Ecotoxicol Environ Saf	The effect of 900 and 1800 MHz GSM-like radiofrequency irradiation and nicotine sulfate administration on the embryonic development of Xenopus laevis	113		378-390	1	1	1	0	0	0.5	2.5	2	0.5	1	1	0	0.5	3	2.75
Boga A.; Emre M.; Sertdemir Y.; Uncu I.; Binokay S.; Demirhan O.	2016	Ecotoxicol Environ Saf	Effects of GSM-like radiofrequency irradiation during the oogenesis and spermiogenesis of Xenopus laevis	129		137-144	1	1	1	0	0	0.5	2.5	2	0.5	1	0	0	0.5	2	2.25
Bojarinova J.; Kavokin K.; Pakhomov A.; Cherbunin R.; Anashina A.; Erokhina M.; Ershova M.; Chernetsov N.	2020	Sci Rep	Magnetic compass of garden warblers is not affected by oscillating magnetic fields applied to their eyes	10	1	3473	1	0	1	1	1	0	3	2	0	1	1	0	0	2	2.5
Bojjawar T.; Jalari M.; Aamodt E.; Ware M. F.; Haynie D. T.	2006	Bioelectromagnetics	Effect of electromagnetic nanopulses on C. elegans fertility	27	7	515-520	1	0.5	1	0	0	0.5	2	2	0	1	1	0	0.5	2.5	2.25
Bourdineaud J. P.; Šrut M.; Štambuk A.; Tkalec M.; Brèthes D.; Malarić K.; Klobučar G. I. V.	2017	Arh Hig Rada Toksikol	Electromagnetic fields at a mobile phone frequency (900 MHz) trigger the onset of general stress response along with DNA modifications in Eisenia fetida earthworms	68	2	142-152	1	1	1	0	0	0	2	2	1	1	0	0	1	3	2.5
Braithwaite L. A.; Morrison W. D.; Bate L.; Otten L.; Hunter B.; Pei D. C.	1991	Poult Sci	Effect of exposure to operant-controlled microwaves on certain blood and immunological parameters in the young chick	70	3	509-514	1	0.5	1	0	0	0	1.5	2	0.5	0	1	0	0	1.5	1.5
Bruderer B.; Peter D.; Steuri T.	1999	J Exp Biol	Behaviour of migrating birds exposed to X-band radar and a bright light beam	202		1015-1022	1	0.5	0	1	0	1	2.5	2	0	1	1	0.5	0.5	3	2.75
Byman D.; Battista S. P.; Wasserman F. E.; Kunz T. H.	1985	Bioelectromagnetics	Effect of microwave irradiation (2.45 GHz, CW) on egg weight loss, egg hatchability, and hatchling growth of the Coturnix quail	6	3	271-82	1	1	1	0	0	0.5	2.5	2	1	1	0	0	1	3	2.75
Byman D.; Wasserman F. E.; Schlinger B. A.; Battista S. P.; Kunz T. H.	1985	Physiological Zoology	THERMOREGULATION OF BUDGERIGARS EXPOSED TO MICROWAVES (2.45 GHZ, CW) DURING FLIGHT	58	1	91-104	1	1	1	0	0	0.5	2.5	2	1	1	0	0	1	3	2.75
Cammaerts M. C.; De Doncker P.; Patris X.; Bellens F.; Rachidi Z.; Cammaerts D.	2012	Electromagn Biol Med	GSM 900 MHz radiation inhibits ants' association between food sites and encountered cues	31	2	151-165	1	0.5	1	0	0	0.5	2	2	0.5	1	0	0	0	1.5	1.75
Cammaerts M. C.; Johansson O.	2014	Electromagn Biol Med	Ants can be used as bio-indicators to reveal biological effects of electromagnetic waves from some wireless apparatus	33	4	282-288	1	0.5	1	0	0	0.5	2	2	0	1	0	0.5	0	1.5	1.75
Cammaerts M. C.; Rachidi Z.; Bellens F.; De Doncker P.	2013	Electromagn Biol Med	Food collection and response to pheromones in an ant species exposed to electromagnetic radiation	32	3	315-332	1	0	1	0	0	0.5	1.5	2	0.5	1	0	1	0	2.5	2
Cammaerts M. C.; Vandenbosch G. A. E.; Volski V.	2014	J Insect Behav	Effect of Short-Term GSM Radiation at Representative Levels in Society on a Biological Model: The Ant Myrmica sabuleti	27	4	514-526	1	0.5	1	0	0	0.5	2	2	0.5	1	0	1	0	2.5	2.25
Carpenter R. L.; Livstone E. M.	1971	IEEE Trans Microw Theory Tech	Evidence For Nonthermal Effects of Microwave Radiation: Abnormal Development of Irradiated Insect Pupae	19	2	173-178	1	0.5	1	0	0	0	1.5	2	0.5	1	0	0	1	2.5	2
Chang B. K.; Huang A. T.; Joines W. T.; Kramer R. S.	1982	Radio Sci	The effect of microwave radiation (1.0 GHz) on the blood-brain barrier in dogs	17		165S-168S	1	0.5	1	0	0	0	1.5	2	0.5	1	0	0	0	1.5	1.5
Chavdoula E. D.; Panagopoulos D. J.; Margaritis L. H.	2010	Mutat Res Genet Toxicol Environ Mutagen	Comparison of biological effects between continuous and intermittent exposure to GSM-900-MHz mobile phone radiation: Detection of apoptotic cell-death features	700	1-2	51-61	1	0.5	1	0	0	0	1.5	2	0	1	0	0	1	2	1.75
Chou C. K.; Guy A. W.	1985	J Microw Power Electromagn Energy	Absorption of microwave energy by muscle models and by birds of differing mass and geometry	20	2	75-84	1	1	0	0	0	0.5	1.5	2	1	0	0	0	0.5	1.5	1.5
Clark M. W.; Gildersleeve R. P.; Thaxton J. P.; Parkhurst C. R.; McRee D. I.	1987	Comp Biochem Physiol A Comp Physiol	Leukocyte numbers in hemorrhaged Japanese quail after microwave irradiation in ovo	87	4	923-32	1	1	1	0	0	0.5	2.5	2	0.5	1	0	0	0.5	2	2.25
D'Silva M. H.; Swer R. T.; Anbalagan J.; Bhargavan R.	2014	Advances in Anatomy	Effect of ultrahigh frequency radiation emitted from 2G cell phone on developing lens of chick embryo: A histological study	2014			1	0	1	0	0	0.5	1.5	2	0	1	0	0	0.5	1.5	1.5
D'Silva M. H.; Swer R. T.; Anbalagan J.; Rajesh B.	2017	J Clin of Diagn Res	Effect of Radiofrequency Radiation Emitted from 2G and 3G Cell Phone on Developing Liver of Chick Embryo - A Comparative Study	11	7	AC05-AC09	1	0	1	0	0	0.5	1.5	2	0	1	0	0	0.5	1.5	1.5
Dalio J. S.	2015	Journal of Res in Agriculture and Animal science	Effect of electromagnetic (cell phone) radiations on Apis mellifera	2	12	6-10	1	0	1	0	0	0	1	2	0	1	0	0	0	1	1
Daniells C.; Duce I.; Thomas D.; Sewell P.; Tattersall J.; de Pomerai D.	1998	Mutat Res	Transgenic nematodes as biomonitors of microwave-induced stress	399	1	55-64	1	0.5	1	1	0	0.5	3	2	0.5	1	1	0	0.5	3	3
Dardalhon M.; Berteaud A.; Averbeck D.	1979	Radioprotection	Microwave effects in Drosophila melanogaster	14	3	145-159	1	0.5	1	0	0	0	1.5	2	0.5	1	0	0	0	1.5	1.5
Darney K.; Giraudin A.; Joseph R.; Abadie P.; Aupinel P.; Decourtye A.; Le Bourg E.; Gauthier M.	2016	Apidologie	Effect of high-frequency radiations on survival of the honeybee (Apis mellifera L.)	47	5	703-710	1	0.5	1	0	0	0.5	2	2	0	1	0	0	0	1	1.5
Dasgupta S.; Wang G.; Simonich M. T.; Zhang T.; Truong L.; Liu H.; Tanguay R. L.	2020	PLoS One	Impacts of high dose 3.5 GHz cellphone radiofrequency on zebrafish embryonic development	15	7	e0235869	1	0.5	1	0	0	0.5	2	2	1	1	0	0	1	3	2.5
Dasgupta S.; Leong C.; Simonich M. T.; Truong L.; Liu H.; Tanguay R. L.	2022	Environ Sci Technol Lett	Transcriptomic and Long-Term Behavioral Deficits Associated with Developmental 3.5 GHz Radiofrequency Radiation Exposures in Zebrafish	9	4	327-332	1	1	1	0	0	1	3	2	0.5	1	0	0	0.5	2	2.5
Davidson JA K. P., Hamid MAK.	1976	Can J Anim Sci	Effects of microwave radiation on eggs, embryos and chickens.	56		709–13	1	0.5	1	0	0	0	1.5	2	0	1	0	0	0.5	1.5	1.5
Dawe A. S.; Bodhicharla R. K.; Graham N. S.; May S. T.; Reader T.; Loader B.; Gregory A.; Swicord M.; Bit-Babik G.; de Pomerai D. I.	2009	Bioelectromagnetics	Low-intensity microwave irradiation does not substantially alter gene expression in late larval and adult Caenorhabditis elegans	30	8	602-612	1	1	1	1	0	0.5	3.5	2	1	1	1	0	1	4	3.75
Dawe A. S.; Nylund R.; Leszczynski D.; Kuster N.; Reader T.; de Pomerai D. I.	2008	Bioelectromagnetics	Continuous wave and simulated GSM exposure at 1.8 W/kg and 1.8 GHz do not induce hsp16-1 heat-shock gene expression in Caenorhabditis elegans	29	2	92-99	1	1	1	0	1	1	4	2	1	1	0	1	1	4	4
Dawe A. S.; Smith B.; Thomas D. W.; Greedy S.; Vasic N.; Gregory A.; Loader B.; de Pomerai D. I.	2006	Bioelectromagnetics	A small temperature rise may contribute towards the apparent induction by microwaves of heat-shock gene expression in the nematode Caenorhabditis Elegans	27	2	88-97	1	0.5	1	1	0	0.5	3	2	0.5	1	1	0	1	3.5	3.25
De Paepe S.; De Borre E.; Toribio Carvajal D.; Bell D.; Thielens A.	2022	Int J Radiat Biol	Pilot Study of a New Methodology to Study the Development of the Blue Bottle Fly (Calliphora vomitoria) Under Exposure to Radio-Frequency Electromagnetic Fields at 5.4 GHz			1-17	1	0.5	1	0	0	0.5	2	2	1	1	0	1	0	3	2.5
de Pomerai D. I.; Daniells C.; David H.; Allan J.; Duce I.; Mutwakil M.; Thomas D.; Sewell P.; Tattersall J.; Jones D.; Candido P.	2000	IEEE Trans Microw Theory Tech	Microwave radiation induces a heat-shock response and enhances growth in the nematode Caenorhabditis elegans	48	11	2076-2081	1	1	1	0	1	0.5	3.5	2	0.5	1	1	0	1	3.5	3.5
de Pomerai D. I.; Dawe A.; Djerbib L.; Allan J.; Brunt G.; Daniells C.	2002	Enzyme Microb Technol	Growth and maturation of the nematode Caenorhabditis elegans following exposure to weak microwave fields	30	1	73-79	1	1	1	0	1	0.5	3.5	2	0.5	1	0	0	1	2.5	3
Deichmann W. B.; Bernal E.; Stephens F.; Landeen K.	1963	J Occup Med	Effects on dogs of chronic exposure to microwave radiation	5		418-425	1	0.5	0	0	0	0.5	1	2	0	0.5	0	0	0	0.5	0.75
Dong V. N. K.; Tantisuwat L.; Setthawong P.; Tharasanit T.; Sutayatram S.; Kijtawornrat A.	2022	Vet Sci	The Preliminary Chronic Effects of Electromagnetic Radiation from Mobile Phones on Heart Rate Variability, Cardiac Function, Blood Profiles, and Semen Quality in Healthy Dogs	9	5		1	0	1	0	0	0.5	1.5	2	0	1	0	0	1	2	1.75
Dongre S.; Verma R.			Effect of cell phone radiation on Gauriya Sparrows passer domesticus	11	7	51-52	1	0	0	0	0	0.5	0.5	2	0	0.5	0	0	0.5	1	0.75
Dyka L. D.; Shakina L. A.; Strashnyuk V. Y.; Shckorbatov Y. G.	2016	Int J Radiat Biol	Effects of 36.6 GHz and static magnetic field on degree of endoreduplication in Drosophila melanogaster polytene chromosomes	92	4	222-227	1	0.5	1	0	0	0	1.5	2	0.5	1	0	0	0	1.5	1.5
El Halabi N.; Achkar R.; Abou Haidar G.	2013	Eurocon 2013	The effect of cell phone radiations on the life cycle of honeybees			529-536	1	0	0.5	0	0	0	0.5	2	0	1	0	0	0	1	0.75
El Kholy S. E.; El Husseiny E. M.	2012	J Egypt Soc Parasitol	Effect of 60 minutes exposure to electromagnetic field on fecundity, learning and memory, speed of movement and whole body protein of the fruit fly Drosophila melanogaster	42	3	639-648	1	0	1	0	0	0	1	2	0	1	0	0	0	1	1
Engels S.; Schneider N. L.; Lefeldt N.; Hein C. M.; Zapka M.; Michalik A.; Elbers D.; Kittel A.; Hore P. J.; Mouritsen H.	2014	Nature	Anthropogenic electromagnetic noise disrupts magnetic compass orientation in a migratory bird	509	7500	353-356	1	0.5	1	1	1	0	3.5	2	0.5	1	1	1	0	3.5	3.5
Everaert J.; Bauwens D.	2007	Electromagn Biol Med	A Possible Effect of Electromagnetic Radiation from Mobile Phone Base Stations on the Number of Breeding House Sparrows (Passer domesticus)	26	1	63-72	1	1	0.5	0	0	0.5	2	2	1	0.5	0.5	0	0.5	2.5	2.25
Favre D.	2011	Apidologie	Mobile phone-induced honeybee worker piping	42	3	270-279	1	0	1	1	0	0	2	2	0	1	0	0	0	1	1.5
Favre D.	2017	J Behav	Disturbing honeybees’ behavior with electromagnetic waves: a methodology	2		1010	1	0.5	1	0	0	0	1.5	2	0	1	0	0	0	1	1.25
Fisher PD L. J., Voss WAG.	1979	Radio Sci	The effect of low-level 2450-MHz CW microwave radiation and body temperature on early embryonic development in chickens.	14		159–63	1	0.5	1	0	0	0.5	2	2	0.5	1	0	0	1	2.5	2.25
Frątczak M.; Vargová B.; Tryjanowski P.; Majláth I.; Jerzak L.; Kurimský J.; Cimbala R.; Jankowiak Ł.; Conka Z.; Majláthová V.	2020	Ticks Tick Borne Dis	Infected Ixodes ricinus ticks are attracted by electromagnetic radiation of 900 MHz	11	4	101416	1	0.5	1	0	0	0.5	2	2	0.5	1	1	0	1	3.5	2.75
Galal F. H.; Seufi A. M.	2022	Bioscience Research	The impact of electromagnetic radio waves on some biological aspects of Culex (Culex) pipiens Mosquitoes (Diptera: Culicidae)	19	2	805-810	1	0	1	0	0	0.5	1.5	2	0	1	0	0	0	1	1.25
Galvin M. J.; McRee D. I.	1980	Federation Proceedings	EFFECT OF MICROWAVE-RADIATION ON ACUTE MYOCARDIAL ISCHEMIA IN CATS	39	3	989-989	1	1	1	0	0	0	2	2	1	1	0	0	1	3	2.5
Galvin M. J.; McRee D. I.	1981	Journal of Applied Physiology	INFLUENCE OF ACUTE MICROWAVE-RADIATION ON CARDIAC-FUNCTION IN NORMAL AND MYOCARDIAL ISCHEMIC CATS	50	5	931-935	1	1	1	0	0	0.5	2.5	2	1	1	0	0	1	3	2.75
Galvin M. J.; McRee D. I.; Hall C. A.; Thaxton J. P.; Parkhurst C. R.	1981	Bioelectromagnetics: Journal of the Bioelectromagnetics Society, The Society for Physical Regulation in Biology and Medicine, The European Bioelectromagnetics Association	Humoral and cell‐mediated immune function in adult japanese quail following exposure to 2.45‐GHz microwave radiation during embryogeny	2	3	269-278	1	1	1	0	0	0.5	2.5	2	0.5	1	0	0	1	2.5	2.5
Galvin M. J.; McRee D. I.; Lieberman M.	1980	Bioelectromagnetics	Effects of 2.45-GHz microwave radiation on embryonic quail hearts	1	4	389-96	1	1	1	0	0	0.5	2.5	2	1	1	0	0	0.5	2.5	2.5
Galvin M. J.; Thaxton J. P.; McRee D. I.; Hall C. A.	1982	Int J Radiat Biol Relat Stud Phys Chem Med	Immunity in late juvenile and young adult Japanese quail as related to microwave radiation during embryogeny	42	6	673-677	1	1	1	0	0	0.5	2.5	2	1	1	0	0	0.5	2.5	2.5
Gao Y.; Lu Y.; Yi J.; Li Z.; Gao D.; Yu Z.; Wu T.; Zhang C.	2016	Plos one	A genome-wide mRNA expression profile in caenorhabditis elegans under prolonged exposure to 1750MHz radiofrequency fields	11	1	e0147273	1	1	1	0	0	0.5	2.5	2	1	1	0	0	1	3	2.75
Gary N. E.; Westerdahl B. B.	1981	Bioelectromagnetics	Flight, orientation, and homing abilities of honeybees following exposure to 2.45-GHz CW microwaves	2	1	71-75	1	1	1	0	0	0	2	2	0.5	1	0	0	0.5	2	2
Gary N. E.; Westerdahl B. B.	1981	Environmental Entomology	LONGEVITY OF MICROWAVE-TREATED (2.45 GHZ CONTINUOUS WAVE) HONEY BEES IN OBSERVATION HIVES	10	6	991-994	1	0.5	1	0	0	0.5	2	2	0.5	1	0	0	1	2.5	2.25
Gary N. E.; Westerdahl B. B.	1982	Environmental Entomology	FOOD FORAGING OF HONEY BEES IN A MICROWAVE FIELD (2.45 GHZ CW)	11	1	95-99	1	0.5	1	0	0	0.5	2	2	0.5	1	0	0	1	2.5	2.25
Geronikolou S.; Zimeras S.; Davos C. H.; Michalopoulos I.; Tsitomeneas S.	2014	PLoS One	Diverse radiofrequency sensitivity and radiofrequency effects of mobile or cordless phone near fields exposure in Drosophila melanogaster	9	11	e112139	1	1	1	0	0	0	2	2	0.5	1	0	0	0	1.5	1.75
Giarola A. J.; Krueger W. F.	1974	IEEE Trans Microw Theory Tech	Continuous exposure of chicks and rats to electromagnetic fields	22	4	432-437	1	0.5	1	0	0	0	1.5	2	0.5	1	0	0	0.5	2	1.75
Gildersleeve R.; Galvin M.; McRee D.; Thaxton J.	1986	Comparative biochemistry and physiology. A, Comparative physiology	Response of Japanese quail to hemorrhagic stress after exposure to microwave radiation during embryogeny	85	4	679-687	1	1	1	0	0	1	3	2	1	1	0	0	0.5	2.5	2.75
Gildersleeve R.; Thaxton J.; Parkhurst C.; Scott T.; Galvin M.; McRee D.	1987	Comparative Biochemistry and Physiology Part A: Physiology	Leukocyte numbers during the humoral and cell-mediated immune response of Japanese quail after microwave irradiation in ovo	87	2	375-380	1	1	1	0	0	1	3	2	1	1	0	0	0.5	2.5	2.75
Gildersleeve R. P.; Bryan T. E.; Galvin M. J.; McRee D. I.; Thaxton J. P.	1988	Comp Biochem Physiol A Comp Physiol	Serum enzymes in hemorrhaged Japanese quail after microwave irradiation during embryogeny	89	4	531-4	1	1	1	0	0	1	3	2	1	1	0	0	0.5	2.5	2.75
Gildersleeve R. P.; Galvin M. J.; McRee D. I.; Thaxton J. P.; Parkhurst C. R.	1987	Bioelectromagnetics	Reproduction of Japanese quail after microwave irradiation (2.45 GHz CW) during embryogeny	8	1	9-21	1	1	1	0	0	1	3	2	1	1	0	0	1	3	3
Gildersleeve R. P.; Satterlee D. G.; McRee D. I.; Bryan T. E.; Parkhurst C. R.	1988	Comp Biochem Physiol A Comp Physiol	Plasma corticosterone in hemorrhaged Japanese quail after microwave irradiation in ovo	89	3	415-424	1	1	1	0	0	1	3	2	1	1	0	0	1	3	3
Gildersleeve R. P.; Thaxton J. P.; Parkhurst C. R.; Scott T. R.; Galvin M. J.; McRee D. I.	1987	Comp Biochem Physiol A Comp Physiol	Leukocyte numbers during the humoral and cell-mediated immune response of Japanese quail after microwave irradiation in ovo	87	2	375-380	1	1	1	0	0	1	3	2	1	1	0	0	0.5	2.5	2.75
Goodman R.; Blank M.; Weisbrot D. R.	2002	Molecular Biology of the Cell	Cell phone radiation increases hsp70 levels, SRE-binding and phosphorylation of ELK1 during development and growth in Drosophila melanogaster	13		254A-255A	1	0.5	1	0	0	0	1.5	2	0.5	1	0	0	0	1.5	1.5
Green Jr D. R.; Rosenbaum F. J.; Pickard W. F.	1979	Radio Science	Intensity of microwave irradiation and the teratogenic response of Tenebrio molitor	14	6S	165-171	1	0.5	1	0	0	1	2.5	2	1	1	0	0	1	3	2.75
Gunes M.; Ates K.; Yalcin B.; Akkurt S.; Ozen S.; Kaya B.	2021	Electromagn Biol Med	An Evaluation of the Genotoxic Effects of Electromagnetic Radiation at 900 MHz, 1800 MHz, and 2100 MHz Frequencies with a SMART Assay in Drosophila melanogaster			1-10	1	0.5	1	0	0	0.5	2	2	0.5	1	0	0	0	1.5	1.75
Hamid M.; Boulanger R.; Hodgson G.; Kondra P.; Smith K.; Bragg D.	1969	Journal of Microwave Power	The effect of microwave radiation on the growth and reproduction of chickens	4	4	253-256	1	0.5	1	0	0	0	1.5	2	0.5	1	0	0	0	1.5	1.5
Hamnerius Y.; Olofsson H.; Rasmuson A.; Rasmuson B.	1979	Mutation Research - Genetic Toxicology	A Negative Test for Mutagenic Action of Microwave Radiation in Drosophila melanogaster	68	3	217-223	1	0.5	1	1	0	0.5	4	2	1	1	1	0	1	4	4
Hamnerius Y.; Rasmuson A.; Rasmuson B.	1985	Bioelectromagnetics	Biological effects of high-frequency electromagnetic fields on Salmonella typhimurium and Drosophila melanogaster	6	4	405-14	1	0.5	1	1	0	0.5	4	2	1	1	1	0	1	4	4
Hamrick P. E.; McRee D. I.	1975	J Microw Power	Exposure of the Japanese Quail embryo to 2.45 GHz microwave radiation during the second day of development	10	2	211-21	1	1	1	0	0	1	3	2	1	1	0	0	1	3	3
Hamrick P. E.; McRee D. I.	1980	Health physics	The effect of 2450 MHz microwave irradiation on the heart rate of embryonic quail	38	3	261-268	1	0.5	1	0	0	0.5	2	2	1	1	0	0	1	3	2.5
Hamrick P. E.; McRee D. I.; Thaxton P.; Parkhurst C. R.	1977	Health physics	Humoral immunity of Japanese quail subjected to microwave radiation during embryogeny	33	1	23-33	1	1	1	0	0	1	3	2	1	1	0	0	1	3	3
Harst W K. J., Stever H.	2006	Acta Systematica — IIAS Int J	Can electromagnetic exposure cause a change in behavior? Studying possible non thermal influences on honey bees — an approach within the framework of educational informatics.	6		1-6	1	0.5	1	0	0	0	1.5	2	0	1	0	0	0	1	1.25
Hässig; Jud; Naegeli; Kupper; Spiess M.	2009	Schweizer Archiv für Tierheilkunde	Prevalence of nuclear cataract in Swiss veal calves and its possible association with mobile telephone antenna base stations	151	10	471-478	1	0.5	1	0	0	0	1.5	2	0.5	1	0	0.5	1	3	2.25
Hässig M.; Wullschleger M.; Naegeli H. P.; Kupper J.; Spiess B.; Kuster N.; Capstick M.; Murbach M.	2014	BMC Vet Res	Influence of non ionizing radiation of base stations on the activity of redox proteins in bovines	10		136	1	0.5	1	0	0	0	1.5	2	0.5	0.5	0	0	0.5	1.5	1.5
Hills G.; Kondra P.; Hamid M.	1974	Canadian Journal of Animal Science	Effects of microwave radiations on hatchability and growth in chickens and turkeys	54	4	573-578	1	0.5	1	0	0	0.5	2	2	0.5	1	0	0	1	2.5	2.25
Ingole I.; Ghosh S.	2006		Exposure to radio frequency radiation emitted by cell phone and mortality in chick embryos (Gallus domesticus)	17	3		1	0.5	1	0	0	0.5	2	2	0	1	0	0	0.5	1.5	1.75
Ingole I.; Ghosh S.	2006	J. Anat. Soc. India	Cell phone radiation and developing tissues in chick embryo: A light microscopic study of kidneys	55	2	19-23	1	0.5	1	0	0	0.5	2	2	0	1	0	0	0.5	1.5	1.75
Inouye M.; Galvin M. J., Jr.; McRee D. I.	1982	Teratology	Effects of 2.45 GHz microwave radiation on the development of Japanese quail cerebellum	25	1	115-21	1	0.5	1	0	0	0.5	2	2	1	1	0	0	1	3	2.5
Jyoti K.; Bagai U.	2014	Int J Sci Environ Technol	Effect of mobile phone frequency radiation on early development of chick embryo	3		1273-80	1	0.5	1	0	0	0.5	2	2	0.5	1	0	0	0	1.5	1.75
Kamal A.	2001	Neurosciences (Riyadh)	Effect of low pulsed microwaves on heart rate variability signals in mammals	6	1	26-9	1	0.5	0	0	0	0	0.5	2	0.5	0.5	0	0	0.5	1.5	1
Kamal A.; Ieee	2007	IEEE 33rd Annual Northeast Bioengineering Conference	Heart rate variability analysis before and during exposing to low pulsed microwaves in mammals			126-127	1	0.5	0	0	0	0	0.5	2	0.5	0.5	0	0	0	1	0.75
Kavokin K.; Chernetsov N.; Pakhomov A.; Bojarinova J.; Kobylkov D.; Namozov B.	2014	J R Soc Interface	Magnetic orientation of garden warblers (Sylvia borin) under 1.4 MHz radiofrequency magnetic field	11	97	20140451	1	0.5	0	1	0	0	1.5	2	0.5	0.5	1	0	0	2	1.75
Khan Z. I.; Abd Razak N.; Mohd Abkahalisatul M. S.; Fahmi Hussin M.; Abd Rashid N. E.; Amalina Enche Ab Rahim S.	2021	2021 IEEE 12th Control and System Graduate Research Colloquium (ICSGRC)	The Effect of Electromagnetic Wave on Bees Behaviour			287-292	1	0.5	1	0	0	0	1.5	2	0.5	1	0	0	0	1.5	1.5
Kimmel S.; Kuhn J.; Harst W.; Stever H.	2007	Preprint (IIAS-InterSymp Conference, Baden-Baden 2007) http://agbi. uni-landau. de/material_download/preprint_IAAS_2007. pdf	Electromagnetic radiation: influences on honeybees (Apis mellifera)				1	0.5	1	0	0	0	1.5	2	0	1	0	0	0	1	1.25
Kohane M. J.; Tiller W. A.	2000	Journal of Scientific Exploration	Energy, fitness, and information-augmented electromagnetic fields in Drosophila melanogaster	14	2	217-231	1	0.5	1	0	0	0.5	2	2	0	1	0	0	0.5	1.5	1.75
Kondra P.; HODGSON G.; HAMID M.	1972	Canadian Journal of Animal Science	Effects of microwave radiation on growth and reproduction of two stocks of chickens	52	2	317-320	1	0.5	1	0	0	0	1.5	2	0.5	1	0	0	0	1.5	1.5
Kondra P.; Smith W.; Hodgson G.; Bragg D.; Gavora J.; Hamid M.; Boulanger R.	1970	Canadian Journal of Animal Science	Growth and reproduction of chickens subjected to microwave radiation	50	3	639-644	1	0.5	1	0	0	0	1.5	2	0.5	1	0	0	0	1.5	1.5
Krueger W. F.; Bradley J. W.; Giarola A. J.; Daruvalla S. R.	1972	Biomed Sci Instrum	Influence of low-level electric and magnetic fields on the growth of young chickens	9		183-6	1	0.5	1	0	0	0	1.5	2	0.5	1	0	0	0	1.5	1.5
Krueger W. F.; Giarola A. J.; Bradley J. W.; Shrekenhamer A.	1975	Ann N Y Acad Sci	Effects of electromagnetic fields on fecundity in the chicken	247		391-400	1	0.5	1	0	0	0	1.5	2	0.5	1	0	0	0	1.5	1.5
Kumar N.; Sonika S.; Pooja B.; Sharma V.	2009	Entomon	Changes in protein profile of Apis mellifera L.(Hymenoptera: Apiidae) worker haemolymph after exposure to cell phone radiation	34	4	253-257	1	0	1	0	0	0	1	2	0	1	0	0	0	1	1
Kumar N. R.; Devi A.; RANA N.; Verma T.	2016	Int. J. Basic Appl. Biol	Cell Phone Radiations: Influence on Haemolymph and Semen of Drone Honey Bee Apis mellifera L	3		36-39	1	0	1	0	0	0	1	2	0	1	0	0	0	1	1
Kumar N. R.; Rana N.; Kalia P.	2013	Journal of Applied and Natural Science	Biochemical changes in haemolymph of Apis mellifera L. drone under the influence of cell phone radiations	5	1	139-141	1	0	1	0	0	0	1	2	0	1	0	0	0	1	1
Kumar N. R.; Sangwan S.; Badotra P.	2011	Toxicol Int	Exposure to cell phone radiations produces biochemical changes in worker honey bees	18	1	70-72	1	0	1	0	0	0	1	2	0	1	0	0	0	1	1
Landler L.; Painter M. S.; Youmans P. W.; Hopkins W. A.; Phillips J. B.	2015	PLoS One	Spontaneous Magnetic Alignment by Yearling Snapping Turtles: Rapid Association of Radio Frequency Dependent Pattern of Magnetic Input with Novel Surroundings	10	5	e0124728-1-e0124728-13	1	0.5	1	0	0	0.5	2	2	0	1	0	1	0	2	2
Lázaro A.; Chroni A.; Tscheulin T.; Devalez J.; Matsoukas C.; Petanidou T.	2016	Journal of insect conservation	Electromagnetic radiation of mobile telecommunication antennas affects the abundance and composition of wild pollinators	20	2	315-324	1	1	0.5	0	0	0.5	2	2	0.5	0.5	0	0.5	0.5	2	2
Leberecht B.; Kobylkov D.; Karwinkel T.; Doge S.; Burnus L.; Wong S. Y.; Apte S.; Haase K.; Musielak I.; Chetverikova R.; Dautaj G.; Bassetto M.; Winklhofer M.; Hore P. J.; Mouritsen H.		Journal of Comparative Physiology a-Neuroethology Sensory Neural and Behavioral Physiology	Broadband 75-85 MHz radiofrequency fields disrupt magnetic compass orientation in night-migratory songbirds consistent with a flavin-based radical pair magnetoreceptor	208	1	97-106	1	0.5	1	0	0	0.5	2	2	0.5	1	0	0	0	1.5	1.75
Lee D.; Lee J.; Lee I.	2015	Int J Radiat Biol	Cell phone-generated radio frequency electromagnetic field effects on the locomotor behaviors of the fishes Poecilia reticulata and Danio rerio	91	10	843-850	1	0	1	0	0	0.5	1.5	2	0	1	0	0	1	2	1.75
Lee K. S.; Choi J. S.; Hong S. Y.; Son T. H.; Yu K.	2008	Bioelectromagnetics	Mobile phone electromagnetic radiation activates MAPK signaling and regulates viability in Drosophila	29	5	371-379	1	0.5	1	0	0	0	1.5	2	0	1	0	0	0.5	1.5	1.5
Liddle C. G.; Putnam J. P.; Lewter O. L.; Lewis J. Y.; Bell B.; West M. W.; Stead A.	1986	Bioelectromagnetics	Effect of 9.6-GHz pulsed microwaves on the orb web spinning ability of the cross spider (Araneus diadematus)	7	1	101-105	1	1	1	0	0	0.5	2.5	2	1	1	0	0	0	2	2.25
Lin J. C.; Meltzer R. J.; Redding F. K.	1979	Journal of Microwave Power and Electromagnetic Energy	MICROWAVE-EVOKED BRAIN-STEM POTENTIALS IN CATS	14	3	291-296	1	0.5	0	0	0	0.5	1	2	0	1	0	0	0	1	1
Lindauer G. A.; Liu L. M.; Skewes G. W.; Rosenbaum F. J.	1974	IEEE Trans Microw Theory Tech	Further Experiments Seeking Evidence of Nonthermal Biological Effects of Microwave Radiation	22	8	790-793	1	0.5	1	1	1	0.5	4	2	1	1	0	0	1	3	3.5
Liu L.; Rosenbaum F.; Pickard W.	1975	IEEE Transactions on Microwave Theory and Techniques	The Relation of Teratogenesis in Tenebrio Molitor to the Incidence of Low-Level Microwaves (Short Papers)	23	11	929-931	1	0.5	1	0	0.5	0.5	2.5	2	0.5	1	0	0	0.5	2	2.25
Lopatina N.; Zachepilo T.; Kamyshev N.; Dyuzhikova N.; Serov I.	2019	Entomological Review	Effect of non-ionizing electromagnetic radiation on behavior of the honeybee, Apis mellifera L.(Hymenoptera, Apidae)	99	1	24-29	1	0	1	0	1	0.5	2.5	2	0	1	0	1	0.5	2.5	2.5
Löscher W.; Käs G.	1998	Prakt Tierarzt	Conspicuous behavioural abnormalities in a dairy cow herd near a TV and radio transmitting antenna	79		437-44	1	0.5	0.5	0	0	1	2	2	0.5	0.5	0	0	1	2	2
Losier J. E.	2012		The effects of microwave radar on the behavior of European starlings (Sturnus vulgaris)				1	0.5	1	0	0	0	1.5	2	0	1	0	0	1	2	1.75
Mahmoud E.; Gabarty A.	2021	African Entomology	Impact of electromagnetic radiation on honey stomach ultrastructure and the body chemical element composition of Apis mellifera	29	1	32-41	1	0	1	0	0	0	1	2	0	1	0	0	0	1	1
Malkemper E. P.; Eder S. H.; Begall S.; Phillips J. B.; Winklhofer M.; Hart V.; Burda H.	2015	Scientific reports	Magnetoreception in the wood mouse (Apodemus sylvaticus): influence of weak frequency-modulated radio frequency fields	5	1	1-6	1	0.5	1	0	1	0	2.5	2	0.5	1	0	0	1	2.5	2.5
Mall P.; Kumar Y.	2014	African Journal of Agricultural Research	Effect of electromagnetic radiations on brooding, honey production and foraging behavior of European honeybees (Apis mellifera L.)	9	13	1078-1085	1	0.5	1	0	0	0	1.5	2	0.5	1	0	0	0	1.5	1.5
Manta A. K.; Papadopoulou D.; Polyzos A. P.; Fragopoulou A. F.; Skouroliakou A. S.; Thanos D.; Stravopodis D. J.; Margaritis L. H.	2017	Fly (Austin)	Mobile-phone radiation-induced perturbation of gene-expression profiling, redox equilibrium and sporadic-apoptosis control in the ovary of Drosophila melanogaster	11	2	75-95	1	0.5	1	0	0	1	2.5	2	1	1	0	0	1	3	2.75
Manta A. K.; Stravopodis D. J.; Papassideri I. S.; Margaritis L. H.	2014	Electromagn Biol Med	Reactive oxygen species elevation and recovery in Drosophila bodies and ovaries following short-term and long-term exposure to DECT base EMF	33	2	118-131	1	0	1	0	0	0	1	2	1	1	0	0	0	2	1.5
Marec F.; Ondracek J.; Brunnhofer V.	1985	Mutation Research - Genetic Toxicology	The effect of repeated microwave irradiation on the frequency of sex-linked recessive lethal mutations in Drosophila melanogaster	157	2-3	163-167	1	0.5	1	0	0	0.5	2	2	0.5	1	0	0	0	1.5	1.75
Margaritis L. H.; Manta A. K.; Kokkaliaris K. D.; Schiza D.; Alimisis K.; Barkas G.; Georgiou E.; Giannakopoulou O.; Kollia I.; Kontogianni G.; Kourouzidou A.; Myari A.; Roumelioti F.; Skouroliakou A.; Sykioti V.; Varda G.; Xenos K.; Ziomas K.	2014	Electromagn Biol Med	Drosophila oogenesis as a bio-marker responding to EMF sources	33	3	165-189	1	0	1	0	0.5	0	1.5	2	0.5	1	0	0.5	0	2	1.75
McRee D. I.; Hamrick P. E.	1977	Radiat Res	Exposure of Japanese quail embryos to 2.45-GHz microwave radiation during development	71	2	355-66	1	1	1	0	0	0.5	2.5	2	1	1	0	0	1	3	2.75
McRee D. I.; Hamrick P. E.; Zinkl J.; Thaxton P.; Parkhurst C. R.	1975	Ann N Y Acad Sci	Some effects of exposure of the Japanese quail embryo to 2.45-GHz microwave radiation	247		377-390	1	1	1	0	1	0.5	3.5	2	1	1	0	0	1	3	3.25
McRee D. I.; Thaxton J. P.; Parkhurst C. R.	1983	Radiat Res	Reproduction in male Japanese quail exposed to microwave radiation during embryogeny	96	1	51-58	1	1	1	0	0	0.5	2.5	2	1	1	0	0	1	3	2.75
McRee D. I.; Wyatt R. H.; Haseman J. K.; Somjen G.	1976	J Microw Power	The transmission of reflexes in the spinal cord of cats during direct irradiation with microwaves	11	1	49-60	1	1	0.5	0	0	1	2.5	2	0.5	1	0	0	1	2.5	2.5
Michaelson S. M.; Howland J. W.; Deichmann W. B.	1971	IMS Ind Med Surg	Response of the dog to 24,000 and 1285 MHz microwave exposure	40	5	18-23	1	0.5	1	0	0	1	2.5	2	1	1	0	0	1	3	2.75
Michaelson S. M.; Thomson R. A.; Howland J. W.	1961	Am J Physiol	Physiologic aspects of microwave irradiation of mammals	201		351-356	1	0.5	1	0	0	1	2.5	2	1	1	0	0	1	3	2.75
Mina D.; Sagonas K.; Fragopoulou A. F.; Pafilis P.; Skouroliakou A.; Margaritis L. H.; Tsitsilonis O. E.; Valakos E. D.	2016	Int J Radiat Biol	Immune responses of a wall lizard to whole-body exposure to radiofrequency electromagnetic radiation	92	3	1-6	1	0	1	0	0	0.5	1.5	2	0.5	1	0	0	0.5	2	1.75
Mittler S.	1976	Environ Res	Failure of 2- and 10-meter radio waves to induce genetic damage in Drosophila melanogaster	11	3	326-330	1	0.5	1	0	0	0.5	2	2	0.5	1	0	0	0.5	2	2
Mittler S.	1977	J Hered	Failure of chronic exposure to nonthermal FM radio waves to mutate Drosophila	68	4	257-258	1	0.5	1	0	0	0.5	2	2	0.5	1	0	0	0.5	2	2
Miura M.; Okada J.	1991	J Physiol	Non-thermal vasodilatation by radio frequency burst-type electromagnetic field radiation in the frog	435		257-273	1	0.5	1	0	0	0.5	2	2	0.5	1	0	0	1	2.5	2.25
Mixson T. A.; Abramson C. I.; Nolf S. L.; Johnson G.; Serrano E.; Wells H.	2009	Science of Bee Culture	Effect of GSM cellular phone radiation on the behavior of honey bees (Apis mellifera)	1	2	22-27	1	0	1	0	0	0	1	2	0.5	1	0	0	0	1.5	1.25
Nath A.; Singha H.; Lahkar B. P.	2022	Urban ecosystems	Correlation does not imply causation: decline of house sparrow overshadowed by electromagnetic radiation	25		1279-1295	1	0.5	0.5	1	1	1	4	2	0.5	0.5	1	1	1	4	4
Nicholls B.; Racey P. A.	2007	PLoS One	Bats avoid radar installations: could electromagnetic fields deter bats from colliding with wind turbines?	2	10	e297	1	0.5	0.5	1	0	0.5	2.5	2	0.5	0.5	1	0	0.5	2.5	2.5
Nicholls B.; Racey P. A.	2009	Plos One	The Aversive Effect of Electromagnetic Radiation on Foraging Bats-A Possible Means of Discouraging Bats from Approaching Wind Turbines	4	7	e6246	1	0.5	0.5	1	0	0.5	2.5	2	0.5	0.5	1	0	0.5	2.5	2.5
Nirwane A.; Sridhar V.; Majumdar A.	2016	Toxicol Res	Neurobehavioural Changes and Brain Oxidative Stress Induced by Acute Exposure to GSM900 Mobile Phone Radiations in Zebrafish (Danio rerio)	32	2	123-132	1	0	1	0	0	0.5	1.5	2	0	1	0	0	0.5	1.5	1.5
Nittby H.; Moghadam M. K.; Sun W.; Malmgren L.; Eberhardt J.; Persson B. R.; Salford L. G.	2012	Int J Radiat Biol	Analgetic effects of non-thermal GSM-1900 radiofrequency electromagnetic fields in the land snail Helix pomatia	88	3	245-252	1	1	1	0	1	0.5	3.5	2	1	1	0	1	0.5	3.5	3.5
Odemer R.; Odemer F.	2019	Sci Total Environ	Effects of radiofrequency electromagnetic radiation (RF-EMF) on honey bee queen development and mating success	661		553-562	1	0.5	1	0	0	0.5	2	2	0.5	1	0	0	0	1.5	1.75
Olsen R. G.	1977	Radio Sci	Insect teratogenesis in a standing-wave irradiation system	12	6	199 - 207	1	1	1	0	0	1	3	2	1	1	0	0	1	3	3
Olsen R. G.	1982	Radio Sci	Constant-dose microwave irradiation of insect pupae	17	5	145S - 148S	1	1	1	0	0	1	3	2	1	1	0	0	1	3	3
Ondráček J.; Ždárek J.; Landa V.; DATLOV J.	1976	Nature	Importance of antennae for orientation of insects in a non-uniform microwave electromagnetic field	260	5551	522-523	1	1	1	0	0	0	2	2	1	1	0	0	0	2	2
Panagopoulos D. J.	2012	Cell Biochem Biophys	Effect of microwave exposure on the ovarian development of Drosophila melanogaster	63	2	121-132	1	0	1	0	0.5	0.5	2	2	0	1	0	0.5	0.5	3	2
Panagopoulos D. J.; Chavdoula E. D.; Karabarbounis A.; Margaritis L. H.	2007	Electromagn Biol Med	Comparison of bioactivity between GSM 900 MHz and DCS 1800 MHz mobile telephony radiation	26	1	33-44	1	0	1	0	0	0.5	1.5	2	0	1	0	0	0.5	1.5	1.5
Panagopoulos D. J.; Chavdoula E. D.; Margaritis L. H.	2010	Int J Radiat Biol	Bioeffects of mobile telephony radiation in relation to its intensity or distance from the antenna	86	5	345-357	1	0	1	0	0.5	0.5	2	2	0	1	0	0.5	0.5	2	2
Panagopoulos D. J.; Karabarbounis A.; Margaritis L. H.	2004	Electromagnetic Biology and Medicine	Effect of GSM 900-MHz mobile phone radiation on the reproductive capacity of Drosophila melanogaster	23	1	29-43	1	0	1	0	0	0.5	1.5	2	0	1	0	0	0.5	1.5	1.5
Panagopoulos D. J.; Margaritis L. H.	2010	Int J Radiat Biol	The identification of an intensity 'window' on the bioeffects of mobile telephony radiation	86	5	358-366	1	0	1	0	0	1	2	2	0	1	0	0	1	2	2
Panagopoulos D. J.; Margaritis L. H.	2010	Mutat Res Genet Toxicol Environ Mutagen	The effect of exposure duration on the biological activity of mobile telephony radiation	699	1-2	17-22	1	0	1	0	0	1	2	2	0	1	0	0	1	2	2
Patel S.; Mall P.	2015	Journal of entomological Research	Impact of electromagnetic radiations on biology and behaviour of Apis mellifera L	39	2	123-129	1	0	1	0	0	0	1	2	1	0	0	0	0	1	1
Patel S.; Mall P.	2019	L. Journal of Experimental Zoology India	EFFECT OF ELECTROMAGNETIC RADIATIONS ON THE FORAGING ACTIVITY OF APIS MELLIFERA L	22	1	449-451	1	0.5	0	0	0	0	0.5	2	1	0	0	0	0	1	0.75
Pavokovic D.; Malaric K.; Stambuk A.; Krsnik-Rasol M.; Tkalec M.	2009	SoftCOM 2009 - 17th International Conference on Software, Telecommunications & Computer Networks, Hvar	The effect of 900 MHz electromagnetic field on protein expression in earthworms			33-36	1	0.5	1	0	0	0.5	2	2	1	1	0	0	1	3	2.5
Pawlak K.; Bojarski B.; Nieckarz Z.; Lis M.; Wojnar T.	2018	Acta Veterinaria Brno	Effect of an 1800 MHz electromagnetic field emitted during embryogenesis on the blood picture of one-day-old domestic hen chicks (Gallus gallus domesticus)	87	1	65-71	1	0.5	1	0	0	0.5	2	2	0.5	1	0	0	0.5	2	2
Pawlak K.; Nieckarz Z.; Sechman A.; Wojtysiak D.; Bojarski B.; Tombarkiewicz B.	2018	Anat Histol Embryol	Effect of a 1800 MHz electromagnetic field emitted during embryogenesis on chick development and hatchability	47	3	222-230	1	0.5	1	0	0	0.5	2	2	0.5	1	0	0	0.5	2	2
Pay T. L.; Andersen F. A.; Jessup G. L., Jr.	1978	Radiat Res	A comparative study of the effects of microwave radiation and conventional heating on the reproductive capacity of Drosophila melanogaster	76	2	271-82	1	0.5	1	1	0	0.5	3	2	1	1	0	0	1	3	3
Pay T. L.; Beyer E. C.; Reichelderfer C. F.	1972	J Microw Power	Microwave effects on reproductive capacity and genetic transmission in drosophila melanogaster	7	2	75-82	1	0.5	1	0	0	0.5	2	2	1	1	0	0	1	3	2.5
Piccinetti C. C.; De Leo A.; Cosoli G.; Scalise L.; Randazzo B.; Cerri G.; Olivotto I.	2018	Ecotoxicol Environ Saf	Measurement of the 100 MHz EMF radiation in vivo effects on zebrafish D. rerio embryonic development: A multidisciplinary study	154		268-279	1	0.5	1	0	0	0.5	2	2	1	1	0	0	1	3	2.5
Pickard W. F.; Olsen R. G.	1979	Radio Sci	Developmental effects of microwaves on Tenebrio: Influences of culturing protocol and of carrier frequency	14	6	181-185	1	1	1	0	0	0.5	2.5	2	1	1	0	0	1	3	2.75
Poh A. H.; Moghavvemi M.; Shafiei M.; Leong C.; Lau Y. L.; Mahamd Adikan F. R.; Bakhtiari M.; Abdulla Hassan M. A.	2017	PloS one	Effects of low-powered RF sweep between 0.01-20 GHz on female Aedes Aegypti mosquitoes: A collective behaviour analysis	12	6	e0178766	1	0.5	0.5	0	0	0.5	1.5	2	1	1	0	0	1	3	2.25
Prisco P. T.	1984	Ohio Journal of Science	THE EFFECTS OF MICROWAVE-RADIATION ON DROSOPHILA-MELANOGASTER	84	2	67-67	1	0	0	0	0	0	0	2	0	1	0	0	0	1	0.5
Prisco P. T.	1985	Ohio Journal of Science	THE EFFECTS OF MICROWAVE-RADIATION ON THE SALIVARY-GLAND CHROMOSOMES OF DROSOPHILA-MELANOGASTER	85	2	79-79	1	0	0	0	0	0	0	2	0	1	0	0	0	1	0.5
Pyle S. D.; Nichols D.; Barnes F. S.; Gamow E.	1975	Ann N Y Acad Sci	Threshold effects of microwave radiation on embryo cell systems	247		401-407	1	0.5	1	0	0	1	2.5	2	0	1	0	0	1	2	2.25
Rafati A.; Rahimi S.; Talebi A.; Soleimani A.; Haghani M.; Mortazavi S. M.	2015	J Biomed Phys Eng	Exposure to Radiofrequency Radiation Emitted from Common Mobile Phone Jammers Alters the Pattern of Muscle Contractions: an Animal Model Study	5	3	133-42	1	0.5	1	0	0	0.5	2	2	1	1	0	0	0	2	2
Rejt L.; Mazgajski T.; Kubacki R.; Kieliszek J.; Sobiczewska E.; Szmigielski S.	2007	Electromagn Biol Med	Influence of radar radiation on breeding biology of tits (Parus sp.)	26	3	235-8	1	0.5	1	0	0	0	1.5	2	1	1	0	0	0	2	1.75
Ritz T.; Thalau P.; Phillips J. B.; Wiltschko R.; Wiltschko W.	2004	Nature	Resonance effects indicate a radical-pair mechanism for avian magnetic compass	429	6988	177-180	1	0.5	1	0	1	0	2.5	2	0	1	0	0	0	1	1.75
Sagan P.; Medici R.	1979	Radio Science	Behavior of chicks exposed to low‐power 450‐MHz fields sinusoidally modulated at EEG frequencies	14	6S	239-245	1	0.5	1	0	0	0.5	2	2	0.5	1	0	0	0	1.5	1.75
Sagioglou N. E.; Manta A. K.; Giannarakis I. K.; Skouroliakou A. S.; Margaritis L. H.	2016	Electromagn Biol Med	Apoptotic cell death during Drosophila oogenesis is differentially increased by electromagnetic radiation depending on modulation, intensity and duration of exposure	35	1	40-53	1	0.5	1	0	0	0.5	2	2	1	1	0	0	1	3	2.5
Saito K.; Suzuki K.	1995	Congenit Anom (Kyoto)	Maldevelopment of early chick embryos induced by nonthermogenic dose radio frequency radiation at 428 MHz for the first 48 hours	35	3	275-283	1	1	1	0	0	0.5	2.5	2	1	1	0	0	0	2	2.25
Saito K.; Suzuki K.; Motoyoshi S.	1991	Teratology	Lethal and teratogenic effects of long‐term low‐intensity radio frequency radiation at 428 MHz on developing chick embryo	43	6	609-614	1	1	1	0	0	0.5	2.5	2	1	1	0	0	1	3	2.75
Schwartz J.; Philogene B.; Stewart J.; Mealing G.; Duval F.	1985	Journal of microwave power	Chronic Exposure of the Tobacco Hornworm to Pulsed Microwaves—Effects on Development	20	2	85-93	1	1	1	0	1	1	4	2	1	1	0	0	1	3	3.5
Schwarze S.; Schneider N.-L.; Reichl T.; Dreyer D.; Lefeldt N.; Engels S.; Baker N.; Hore P.; Mouritsen H.	2016	Frontiers in behavioral neuroscience	Weak broadband electromagnetic fields are more disruptive to magnetic compass orientation in a night-migratory songbird (Erithacus rubecula) than strong narrow-band fields	10		55	1	1	1	1	1	0	4	2	1	1	1	1	0.5	4.5	4.25
Seada M. A.; Elkholy S. E.; Meshrif W. S.	2016	African Zoology	Does the cellphone radio-frequency electromagnetic radiation during ringing or talking modes induce locomotor disturbance in Drosophila melanogaster?	51	1	53-60	1	0.5	1	0	0	0	1.5	2	0	1	0	0	0	1	1.25
Seaman R. L.; Lebovitz R. M.	1989	Bioelectromagnetics	Thresholds of cat cochlear nucleus neurons to microwave pulses	10	2	147-160	1	1	1	0	0	0	2	2	0.5	0	0	0	1	1.5	1.75
Shakina L. A.; Kolchigin N. N.; Shckorbatov Y. G.	2018	Journal of Entomological Science	Changes in Puffing Pattern of Drosophila melanogaster (Diptera: Drosophilidae) Polytene Chromosomes after Egg Exposure to Microwave Radiation and Magnetic Field	53	3	295-306	1	0.5	1	0	0	0.5	2	2	0.5	1	0	0	0	1.5	1.75
Shakina L. A.; Pasiuga V. N.; Dumin O. M.; Shckorbatov Y. G.	2011	Central European Journal of Biology	Effects of microwaves on the puffing pattern of D. melanogaster	6	4	524-530	1	0.5	1	0	0	0.5	2	2	1	1	0	0	0	2	2
Shallom J. M.; Di Carlo A. L.; Ko D.; Penafiel L. M.; Nakai A.; Litovitz T. A.	2002	Journal of cellular biochemistry	Microwave exposure induces Hsp70 and confers protection against hypoxia in chick embryos	86	3	490-496	1	0.5	1	1	1	0.5	4	2	1	1	1	0.5	1	4.5	4.25
Sharma V. P.; Kumar N. R.	2010	Current Science	Changes in honeybee behaviour and biology under the influence of cellphone radiations	98	10	1376-1378	1	0	1	0	0	0	1	2	0	1	0	0	0	1	1
Shckorbatov Y. G.; Evseeva M. V.; Shakhbazov V. G.; Popov A. I.; Cheshko T. M.; Grabina V. A.; Fisun A. I.; Belous O. I.; Ieee; Ieee	2003	4th International Conference on Antenna Theory and Techniques	Influence of the microwave radiation of different polarization state on transinactivation effect and viability of drosophila			823-824	1	0.5	0	0	0	0	0.5	2	0	0	0	0	0	0	0.25
Sheiman I. M.; Kreshchenko N. D.	2010	Neurosci Behav Physiol	Effects of weak electromagnetic irradiation on various types of behavior in the mealworm Tenebrio molitor	40	8	863-868	1	0.5	1	0	0	0	1.5	2	0	1	0	0	0	1	1.25
Shende V. A.; Patil K. G.	2015	Engineering International	Electromagnetic radiations: A possible impact on population of house sparrow (Passer Domesticus)	3	1	45-52	1	0	0.5	0	0	0.5	1	2	0	0.5	0	0.5	1	2	1.5
Sheridan E.; Randolet J.; DeVault T. L.; Seamans T. W.; Blackwell B. F.; Fernández-Juricic E.	2015	Applied Animal Behaviour Science	The effects of radar on avian behavior: implications for wildlife management at airports	171		241-252	1	1	1	0	0	0	2	2	0.5	1	0	0	0	1.5	1.75
Shweta Patel S. Y., Pramod Mall	2016	Agricultural Research Journal	Influence of electromagnetic radiations on Apis mellifera L	53	3	442-443	1	0	1	0	0	0	1	2	1	1	0	0	0	2	1.5
Siddiqi N.; Al Nazwani N.	2019	Electromagnetic Fields and Waves	Effects of electromagnetic field on the development of chick embryo: An in vivo study				1	0	1	0	0	0.5	1.5	2	0	1	0	0	0.5	1.5	1.5
Siddiqi N.; Heming T.; Shalaby A.; Al-Kindi M.; Al-Ghafri F.; Younas R.	2017	Biomedical and Pharmacology Journal	Mobile Phone Electromagnetic Waves Causing Fatty Change in the Hepatocytes of the Developing Chick Embryo: Are Smart Phones too Close for Comfort?	10	3	1139-1147	1	0	1	0	0	0.5	1.5	2	0	1	0	0	0.5	1.5	1.5
Siddiqi N.; Muthusami John C.; Saud S. M.; Shafaq A.; Zaki M.	2015	International Conference on Chemical, Environmental and Biological Sciences CEBS-2015) March	Effects of Mobile phone 1800 Hz electromagnetic field on the development of chick embryo—A pilot study			18-19	1	0	1	0	0	0.5	1.5	2	0	1	0	0	0.5	1.5	1.5
Siddiqi N.; Norrish M.; Heming T.	2016	Journal of Ayub Medical College Abbottabad	Growth Retardation Of Chick Embryo Exposed To A Low Dose Of Electromagnetic Waves	28	2	224-228	1	0	1	0	0	0.5	1.5	2	0	1	0	0	0.5	1.5	1.5
Siddiqi N.; Shalaby A.; Al Kindi M.; Al Ghafri F.	2020	Biomedical and Pharmacology Journal	Mobile Phone Electromagnetic Fields Affected the Hepatocytes in the White Leghorn Chicken Embryo: An Ultra-Structural Study	13	1	245-252	1	0	1	0	0.5	0	1.5	2	0	1	0	0	0	1	1.25
Spiers D. E.; Baummer S. C.	1991	Bioelectromagnetics	Thermal and metabolic responsiveness of Japanese quail embryos following periodic exposure to 2,450 MHz microwaves	12	4	225-239	1	1	1	0	0	0.5	2.5	2	1	1	0	0	1	3	2.75
Stark K. D.; Krebs T.; Altpeter E.; Manz B.; Griot C.; Abelin T.	1997	J Pineal Res	Absence of chronic effect of exposure to short-wave radio broadcast signal on salivary melatonin concentrations in dairy cattle	22	4	171-176	1	1	1	0	0	0	2	2	0	1	0	0	0	1	1.5
Sudaryadi I.; Rahmawati A. N.; Rizqiyah M.	2019	6th International Conference on Biological Science (ICBS) - Biodiversity as a Cornerstone for Embracing Future Humanity	Effect of Handphone EMF Radiation on Survival Rate and Morphological Reproductive Organ Changes of Fruit Fly (Drosophila melanogaster Meigen, 1830)			2260	1	0	1	0	0	0	1	2	0	1	0	0	0	1	1
Sun A. H.; Li Z. H.; Zhao X. L.; Zhou H. M.; Gao Y.; Liu Q.; Zhou S.; Zhang C. G.; Dong G. F.; Wang C. Z.	2022	Bioelectromagnetics	Pulsed High-Peak Power Microwaves at 9.4 GHz Do Not Affect Basic Endpoints in Caenorhabditis elegans	43	1	5-13	1	1	1	1	0	0.5	3.5	2	1	1	1	0	1	4	3.75
Sun A. H.; Zhao X. L.; Li Z. H.; Gao Y.; Liu Q.; Zhou H. M.; Dong G. F.; Wang C. Z.		Bioelectromagnetics	Effects of Long-Term and Multigeneration Exposure of Caenorhabditis elegans to 9.4 GHz Microwaves	43		336-346	1	1	1	0	0	0.5	2.5	2	1	1	0	0	1	3	2.75
Tanner J.; Romero-Sierra C.; Davie S.	1967	Nature	Non-thermal effects of microwave radiation on birds	216	5120	1139-1139	1	1	0.5	0	0	0	1.5	2	0.5	0	0	0	0	0.5	1
Tanner J. A.	1966	Nature	Effect of microwave radiation on birds	210	5036	636	1	1	0.5	0	0	0	1.5	2	0.5	0	0	0	0	0.5	1
Tanner J. A.	1982	J Bioelectricity	The effects of chronic exposure to very low intensity microwave radiation on domestic fowl	1	2	195-205	1	1	1	0	0	0.5	2.5	2	0.5	1	0	0	0.5	2	2.25
Taye R. R.; Deka M. K.; Rahman A.; Bathari M.	2017	J Entomol Zool Stud	Effect of electromagnetic radiation of cell phone tower on foraging behaviour of Asiatic honey bee, Apis cerana F. (Hymenoptera: Apidae)	5	3	1527-1529	1	0.5	0	0	0	0	0.5	2	0	0	0	0	0	0	0.25
Thalau P.; Ritz T.; Stapput K.; Wiltschko R.; Wiltschko W.	2005	Naturwissenschaften	Magnetic compass orientation of migratory birds in the presence of a 1.315 MHz oscillating field	92	2	86-90	1	0.5	1	0	0	0	1.5	2	0.5	1	0	0	0.5	2	1.75
Thomson R. A. E.; Michaelson S. M.; Howland J. W.	1960	Federation Proceedings	LEUKOCYTE CHANGES IN NORMAL DOGS EXPOSED TO MICROWAVES	19	1	71-71	1	-	-	-	-	-	NA	2	-	-	-	-	-	NA	NA
Tirkel A. Z.; Lai J. C. S.; Evans T. A.; Rankin G. A.	2010	PIERS Online	Effects of millimeter wave exposure on termite behavior	7	2	171-175	1	0.5	0	0	0	0.5	1	2	0	0	0	0	0	0	0.5
Tkalec M.; Stambuk A.; Srut M.; Malaric K.; Klobucar G. I.	2013	Ecotoxicol Environ Saf	Oxidative and genotoxic effects of 900 MHz electromagnetic fields in the earthworm Eisenia fetida	90		7-12	1	1	1	0	0.5	0.5	3	2	1	1	0	0	0.5	2.5	2.75
TLAK GAJGER I.; VILIĆ M.; Tucak P.; MALARIĆ K.	2019	J. Anim. Vet. Adv	Effect of electromagnetic field on some behaviour modality of honeybee colonies (Apis mellifera) in field Conditions	18		61-64	1	0.5	0.5	0	0	0	1	2	0	0.5	0	0	0	0.5	0.75
Tomanova K.; Vacha M.	2016	J Exp Biol	The magnetic orientation of the Antarctic amphipod Gondogeneia antarctica is cancelled by very weak radiofrequency fields	219		1717-1724	1	1	1	0	0	0	2	2	1	1	0	0	0	2	2
Tsybulin O.; Sidorik E.; Brieieva O.; Buchynska L.; Kyrylenko S.; Henshel D.; Yakymenko I.	2013	Int J Radiat Biol	GSM 900 MHz cellular phone radiation can either stimulate or depress early embryogenesis in Japanese quails depending on the duration of exposure	89	9	756-763	1	0.5	1	0	0	1	2.5	2	0	1	0	0	1	2	2.25
Tsybulin O.; Sidorik E.; Kyrylenko S.; Henshel D.; Yakymenko I.	2012	Electromagn Biol Med	GSM 900 MHz microwave radiation affects embryo development of Japanese quails	31	1	75-86	1	0.5	1	0	0	1	2.5	2	0	1	0	0	1	2	2.25
Umur A. S.; Yaldiz C.; Bursali A.; Umur N.; Kara B.; Barutcuoglu M.; Vatansever S.; Selcuki D.; Selcuki M.	2013	Turk Neurosurg	Evaluation of the effects of mobile phones on the neural tube development of chick embryos	23	6	742-752	1	0.5	1	0	0	0.5	2	2	0	1	0	0	0	1	1.5
Vacha M.; Puzova T.; Kvicalova M.	2009	J Exp Biol	Radio frequency magnetic fields disrupt magnetoreception in American cockroach	212		3473-3477	1	0.5	1	0	0	0.5	2	2	0.5	1	0	1	0	1	1.5
Van Ummersen C.	1961		The effect of 2450 mc radiation on the development of the chick embryo, Biological Effects of Microwave Radiation MF Peyton, 201–219	1		201-219	1	1	1	0	0	1	3	2	0.5	1	0	0	0.5	2	2.5
Vargová B.; Kurimský J.; Cimbala R.; Kosterec M.; Majláth I.; Pipová N.; Tryjanowski P.; Jankowiak Ł.; Majláthová V.	2017	Systematic and Applied Acarology	Ticks and radio-frequency signals: behavioural response of ticks (Dermacentor reticulatus) in a 900 MHz electromagnetic field	22	5	683-693	1	0.5	1	0	0	0.5	2	2	0.5	1	0	0	0	1.5	1.75
Vargová B.; Majláth I.; Kurimský J.; Cimbala R.; Zbojovský J.; Tryjanowski P.; Majláthová V.	2022	Life	Locomotor Activity of Ixodes ricinus Females in 900 MHz Electromagnetic Field	12	6	884	1	0.5	1	0	0	0.5	2	2	0.5	1	0	0	0	1.5	1.75
Vijver M. G.; Bolte J. F.; Evans T. R.; Tamis W. L.; Peijnenburg W. J.; Musters C. J.; de Snoo G. R.	2014	Electromagn Biol Med	Investigating short-term exposure to electromagnetic fields on reproductive capacity of invertebrates in the field situation	33	1	21-28	1	0.5	1	0	1	0.5	3	2	0.5	1	0	1	0.5	3	3
Vilic M.; Gajger I. T.; Tucak P.; Stambuk A.; Srut M.; Klobucar G.; Malaric K.; Zajaa I. Z.; Pavelic A.; Manger M.; Tkalec M.	2017	Journal of Apicultural Research	Effects of short-term exposure to mobile phone radiofrequency (900 MHz) on the oxidative response and genotoxicity in honey bee larvae	56	4	430-438	1	1	1	0	0	0	2	2	0.5	1	0	0	1	2.5	2.25
Vilic M.; Zaja I. Z.; Tkalec M.; Stambuk A.; Srut M.; Klobucar G.; Malaric K.; Tucak P.; Pasic S.; Gajger I. T.	2021	Veterinarski Arhiv	Effects of a radio frequency electromagnetic field on honey bee larvae (Apis mellifera) differ in relation to the experimental study design	91	4	427-435	1	1	1	0	0	0	2	2	0.5	1	0	0	0.5	2	2
Wang Y.; Jiang Z.; Zhang L.; Zhang Z.; Liao Y.; Cai P.	2021	Environ Pollut	3.5-GHz radiofrequency electromagnetic radiation promotes the development of Drosophila melanogaster	294		118646	1	1	1	0	0	0.5	2.5	2	0.5	1	0	0	0.5	2	2.25
Wang Y. H.; Zhang H. Y.; Zhang Z. Y.; Sun B. Q.; Tang C.; Zhang L.; Jiang Z. H.; Ding B.; Liao Y. Y.; Cai P.	2021	Environmental Pollution	Simulated mobile communication frequencies (3.5 GHz) emitted by a signal generator affects the sleep of Drosophila melanogaster	283		117087	1	1	1	0	0	0.5	2.5	2	0.5	1	0	0	0	1.5	2
Wasserman F. E.; Dowd C.; Byman D.; Schlinger B. A.; Battista S. P.; Kunz T. H.	1984	Physiology & behavior	Aversion/attraction of blue jays to microwave irradiation	33	5	805-807	1	0.5	1	0	0	0	1.5	2	0.5	1	0	0	0.5	2	1.75
Wasserman F. E.; Dowd C.; Byman D.; Schlinger B. A.; Battista S. P.; Kunz T. H.	1985	Physiological zoology	Thermoregulatory behavior of birds in response to continuous wave 2.45-GHz microwave radiation	58	1	80-90	1	0.5	1	0	0	0	1.5	2	1	0	0	0	1	2	1.75
Wasserman F. E.; Dowd C.; Schlinger B. A.; Byman D.; Battista S. P.; Kunz T. H.	1984	Bioelectromagnetics	The effects of microwave radiation on avian dominance behavior	5	3	331-339	1	0.5	1	0	0	0	1.5	2	0.5	1	0	0	0.5	2	1.75
Weisbrot D.; Lin H.; Ye L.; Blank M.; Goodman R.	2003	J Cell Biochem	Effects of mobile phone radiation on reproduction and development in Drosophila melanogaster	89	1	48-55	1	0.5	1	0	0	1	2.5	2	0	1	0.5	0	0.5	2	2.25
Weisman N. Y.; Fedorov V.; Nemova E.; Nikolaev N.	2014	Advances in Gerontology	Survival and life span of Drosophila melanogaster in response to terahertz radiation	4	3	187-192	1	0.5	1	0	0	0.5	2	2	0.5	1	0	0	0.5	2	2
Weisman N. Y.; Fedorov V. I.; Nemova E. F.	2015	Contemporary Problems of Ecology	Terahertz radiation improves adaptation characteristics in Drosophila melanogaster	8	2	237-242	1	0.5	1	0	0	0.5	2	2	0.5	1	0	0	0.5	2	2
Westerdahl B. B.; Gary N. E.	1981	Bioelectromagnetics	Longevity and food consumption of microwave-treated (2.45 GHz CW) honeybees in the laboratory	2	4	305-314	1	1	1	0	0	0.5	2.5	2	0.5	1	0	0	1	2.5	2.5
Westerdahl B. B.; Gary N. E.	1981	Space Solar Power Review	CHRONIC EXPOSURE OF A HONEY BEE COLONY TO 2.45 GHZ CONTINUOUS WAVE MICROWAVES	2	3	283-295	1	1	1	0	0	0.5	2.5	2	0.5	1	0	0	1	2.5	2.5
Westerdahl B. B.; Gary N. E.	1981	Space Solar Power Review	SURVIVAL, DEVELOPMENT, AND TERATOLOGY OF HONEY BEE BROOD (APIS-MELLIFERA L) FOLLOWING EXPOSURE TO 2.45 GHZ CONTINUOUS WAVE RADIATION	2	3	297-303	1	1	1	0	0	0.5	2.5	2	0.5	1	0	0	1	2.5	2.5
Wiltschko R.; Thalau P.; Gehring D.; Niessner C.; Ritz T.; Wiltschko W.	2015	J R Soc Interface	Magnetoreception in birds: the effect of radio-frequency fields	12	103	20141103-1-20141103-6	1	0.5	1	0	0	0	1.5	2	0	1	0	1	0	2	1.75
Yanagawa A.; Tomaru M.; Kajiwara A.; Nakajima H.; Quemener E. D.; Steyer J. P.; Mitani T.	2020	Insects	Impact of 2.45 GHz Microwave Irradiation on the Fruit Fly, Drosophila melanogaster	11	9		1	0.5	1	0	0	0.5	2	2	0.5	1	0.5	0	1	3	2.5
Ye W.; Wang F.; Zhang W.; Fang N.; Zhao W.; Wang J.	2016	Anat Histol Embryol	Effect of Mobile Phone Radiation on Cardiovascular Development of Chick Embryo	45	3	197-208	1	0	1	0	0	0.5	1.5	2	0	1	0	0	0.5	1.5	1.5
Youbicier-Simo B.; Lebecq J.; Giaimis J.; Bastide M.	2000	International conference on cell tower siting, Salzburg, Austria	Mortality of chicken embryos continuously exposed under GSM cell phone and validation of the effectiveness of a protective device			233-235	1	0	1	0	0	0.5	1.5	2	0	1	0	0	0	1	1.25
Zareen N.; Khan M. Y.	2008	J Coll Physicians Surg Pak	Effect of mobile phone induced electromagnetic fields on the development of chick embryo	18	8	528-529	1	0	1	0	0	0	1	2	0	1	0	0	0	1	1
Zareen N.; Khan M. Y.; Minhas L. A.	2009	Congenital anomalies	Derangement of chick embryo retinal differentiation caused by radiofrequency electromagnetic fields	49	1	15-19	1	0	1	0	0	0	1	2	0	1	0	0	0	1	1
Zareen N.; Khan M. Y.; Minhas L. A.	2009	J Ayub Med Coll Abbottabad	Dose related shifts in the developmental progress of chick embryos exposed to mobile phone induced electromagnetic fields	21	1	130-4	1	0	1	0	0	0	1	2	0	1	0	0	0	1	1
Zubrzak B.; Bienkowski P.; Cala P.; Plaskota P.; Rudno-Rudzinski K.; Nowakowski P.	2018	Przeglad Elektrotechniczny	Thermal and acoustic changes in bee colony due to exposure to microwave electromagnetic field - preliminary research	94	12	262-265	1	0.5	1	0	0	0.5	2	2	0.5	1	0	0	1	2.5	2.25

## Sheet: Flora
Author	Year	Journal	Title	Volume	Issue	Pages	Reviewer	Dosimetry/Exposure assessment	Control/ Subject selection_comparison	Positive control/ Confounding	Blinding/ Follow up	Temperature monitoring/ Outcome assessment	Total	Reviewer	Dosimetry/Exposure assessment	Control/ Subject selection_comparison	Positive control/ Confounder	Blinding/ Follow up	Temperature monitoring/ Outcome assessment	Total	Average Total score
Afzal M.; Mansoor S.	2012	Asian Journal of Agricultural Sciences	Effect of mobile phone radiations on morphological and biochemical parameters of Mung bean (Vigna radiata) and wheat (Triticum aestivum) seedlings	4	2	149-152	1	0	1	0	0	0.5	1.5	2	0	1	0	0	0	1	1.25
Akbal A.; Kiran Y.; Sahin A.; Turgut-Balik D.; Balik H. H.	2012	Pol J Environ Stud	Effects of electromagnetic waves emitted by mobile phones on germination, root growth, and root tip cell mitotic division of Lens culinaris Medik	21	1	23-29	1	0	1	0	0	0.5	1.5	2	0	1	0	0	0.5	1.5	1.5
Al-Kathiri F.; Al-Raisi K.; Al-Hinai K.; Al-Droushi M.; Khan M.; Nadir Z.	2016	2016 IEEE 7th Annual Information Technology, Electronics and Mobile Communication Conference (IEMCON), Vancouver, BC	Impact of RF electromagnetic field on cucumber and tomato plants			1-6	1	0	1	0	0	0	1	2	0	1	0	0	0.5	1.5	1.25
Alattar E.; Radwan E.	2020	Advances in Bioscience and Biotechnology	Investigation of the effects of radio frequency water treatment on some characteristics of growth in pepper (capsicum annuum) plants	11	2	22-48	1	0.5	1	0	0	0	1.5	2	0	1	0	0	0	1	1.25
Alattar E. M.; Elwasife K. Y.; Radwan E. S.; Elrifi Y. A.	2017	Romanian Journal of Biophysics	Response of corn (Zea mays), basil (Ocimum basilicum) and eggplant (Solanum melongena) seedlings to Wi-Fi radiation	27	4		1	0	1	0	0	0	1	2	0	1	0	0	0	1	1
Albaqami M.; Hammad M.; Pooam M.; Procopio M.; Sameti M.; Ritz T.; Ahmad M.; Martino C. F.	2020	Sci Rep	Arabidopsis cryptochrome is responsive to Radiofrequency (RF) electromagnetic fields	10	1	11260	1	0.5	1	1	1	0.5	4	2	0.5	1	1	1	1	4.5	4.25
Bag U.; Narasimhan S.; Bindu S.	2022	Plnt Science Today	Effect of Flame Treatment and Radiofrequency Electromagnetic Radiations on phenolic content in in vitro cultures of Ipomoea batatas (L.) Lam	9	2	372-375	1	0	1	0	0	0	1	2	0	1	1	0	0	2	1.5
Balodis V.; Brumelis G.; Kalviskis K.; Nikodemus O.; Tjarve D.; Znotina V.	1996	Sci Total Environ	Does the Skrunda Radio Location Station diminish the radial growth of pine trees?	180	1	57-64	1	0.5	0.5	1	0	0.5	2.5	2	0	0.5	1	0	0.5	2	2.25
Beaubois E.; Girard S.; Lallechere S.; Davies E.; Paladian F.; Bonnet P.; Ledoigt G.; Vian A.	2007	Plant Cell Environ	Intercellular communication in plants: evidence for two rapidly transmitted systemic signals generated in response to electromagnetic field stimulation in tomato	30	7	834-844	1	0.5	1	0	0	0	1.5	2	0	0.5	0	0	1	1.5	1.5
Bigu-del-Blanco J.; Bristow J. M.; Romero-Sierra C.	1977	Proc IEEE	Effects of low-level microwave radiation on germination and growth rate in corn seeds	65	7	1086-1089	1	0.5	1	0	0	1	2.5	2	0.5	1	0	0	1	2.5	2.5
Cammaerts M. C.; Johansson O.	2015	Phyton (B Aires)	Effect of man-made electromagnetic fields on common Brassicaceae Lepidium sativum (cress d'Alinois) seed germination: a preliminary replication study	84	1	132-137	1	0.5	1	0	0	0	1.5	2	0	0.5	0	0	0	0.5	1
Chandel S.; Kaur S.; Issa M.; Singh H. P.; Batish D. R.; Kohli R. K.	2019	J Environ Health Sci Eng	Exposure to mobile phone radiations at 2350 MHz incites cyto- and genotoxic effects in root meristems of Allium cepa	17	1	97-104	1	0.5	1	1	0	0	2.5	2	0.5	1	1	0	0	2.5	2.5
Chandel S.; Kaur S.; Issa M.; Singh H. P.; Batish D. R.; Kohli R. K.	2019	Protoplasma	Appraisal of immediate and late effects of mobile phone radiations at 2100 MHz on mitotic activity and DNA integrity in root meristems of Allium cepa	256	5	1399-1407	1	0.5	1	1	0	0	2.5	2	0.5	1	1	0	0	2.5	2.5
Chandel S.; Kaur S.; Singh H. P.; Batish D. R.; Kohli R. K.	2017	JMAU	Exposure to 2100 MHz electromagnetic field radiations induces reactive oxygen species generation in Allium cepa roots	5	4	225-229	1	0.5	1	0	0	0.5	2	2	0.5	1	0	0	0	1.5	1.75
Chen H. Y.; Chen C.	2014	Polish Journal of Environmental Studies	Effects of Mobile Phone Radiation on Germination and Early Growth of Different Bean Species	23	6	1949-1958	1	0.5	1	0	0	0.5	2	2	1	1	0	0	1	3	2.5
Dragolova D.; Dimitrova M.; Kouzmanova M.	2009	New Research in Biotechnology	Does 900 MHz electromagnetic field induce oxidative stress in wheat plants			317-329	1	0	1	0	0	0.5	1.5	2	0	1	0	0	0.5	1.5	1.5
Ellingsrud S.; Johnsson A.	1993	Bioelectromagnetics	Perturbations of plant leaflet rhythms caused by electromagnetic radio-frequency radiation	14	3	257-271	1	0.5	1	0	0	0.5	2	2	0.5	0.5	0	0	0	1	1.5
Gremiaux A.; Girard S.; Guerin V.; Lothier J.; Baluska F.; Davies E.; Bonnet P.; Vian A.	2016	J Plant Physiol	Low-amplitude, high-frequency electromagnetic field exposure causes delayed and reduced growth in Rosa hybrida	190		44-53	1	0.5	1	0	0	0.5	2	2	1	1	0	0	1	3	2.5
Gustavino B.; Carboni G.; Petrillo R.; Paoluzzi G.; Santovetti E.; Rizzoni M.	2016	Mutagenesis	Exposure to 915 MHz radiation induces micronuclei in Vicia faba root tips	31	2	187-192	1	0.5	1	1	0	1	3.5	2	1	1	1	0	1	4	3.75
Gustavino B.; Carboni G.; Petrillo R.; Rizzoni M.; Santovetti E.	2014	arXiv preprint arXiv:1409.1431	Micronucleus induction by 915 MHz Radiofrequency radiation in Vicia Faba root tips				1	0.5	1	1	0.5	0.5	3.5	2	0.5	1	1	0	0.5	3	3.25
Habibeh Z.; MOHSENZADEH S.; MORADSHAHİ A.	2015	Cumhuriyet Üniversitesi Fen Edebiyat Fakültesi Fen Bilimleri Dergisi	Effects of high frequency electromagnetic wave and salicylic acid on the growth and some physiological and biochemical parameters in Lycopersicon esculentum	36	3	2120-2128	1	0	1	1	0	0	2	2	0	1	1	0	0	2	2
Haggerty K.	2010	International Journal of Forestry Research	Adverse influence of radio frequency background on trembling aspen seedlings: preliminary observations				1	0	1	0	0	0	1	2	0	1	0	0	0	1	1
Haider T.; Knasmueller S.; Kundi M.; Haider M.	1994	Mutation Research - Letters	Clastogenic effects of radiofrequency radiations on chromosomes of Tradescantia	328	1-2	65-68	1	0	1	0	0	0	1	2	0	1	0	0	0	1	1
Halgamuge M. N.; Yak S. K.; Eberhardt J. L.	2015	Bioelectromagnetics	Reduced growth of soybean seedlings after exposure to weak microwave radiation from GSM 900 mobile phone and base station	36	2	87-95	1	1	1	0	0	0	2	2	1	1	0	0	0.5	2.5	2.25
Halmagyi A.; Surducan E.; Surducan V.	2017	J Biol Phys	The effect of low- and high-power microwave irradiation on in vitro grown Sequoia plants and their recovery after cryostorage	43	3	367-379	1	0.5	1	0	0	0.5	2	2	0.5	1	0	0	1	2.5	2.25
Harte C.	1975	Mutation Research/Fundamental and Molecular Mechanisms of Mutagenesis	Mutagenesis by radiowaves in Antirrhinum majus L	30	1	71-75	1	0.5	1	0	0	0	1	2	0.5	1	0	0	0	1.5	1.25
Havas M.; Sheena Symington M.	2016	Current Chemical Biology	Effects of Wi-Fi radiation on germination and growth of broccoli, pea, red clover and garden cress seedlings: A partial replication study	10	1	65-73	1	0	1	0	0	0.5	1.5	2	0	1	0	0	0.5	1.5	1.5
Hussein R. A.; El-Maghraby M. A.	2014	J. Environ. Pollut. Human Health	Effect of two brands of cell phone on germination rate and seedling of wheat ( Triticum aestivum)	2		85-90	1	0	1	0	0	0	1	2	0	1	0	0	0	1	1
Kafi S. T.; Ahmed A. M.; Sabah-Alkhair M. K.; Mohamed D. A.; Ahmed R. S.; Hassaan Z. O.	2014	Advanced Electromagnetics	Effects of RF/MW Exposure from Mobile-phone Base-Stations on the Growth of Green Mint Plant using Chl a Fluorescence Emission	3	1	11-14	1	0	1	0	0	0	1	2	0	0.5	0	0	0	0.5	0.75
Khalafallah A.; Sallam S. M.	2009	Romanian J. Biophys	Response of maize seedlings to microwaves at 945 MHz	19	1	49-62	1	0	1	0	0	0	1	2	0	0.5	0	0	0	0.5	0.75
Kouzmanova M.; Dimitrova M.; Dragolova D.; Atanasova G.; Atanasov N.	2009	Biotechnol Biotechnol Equip	Alterations in enzyme activities in leaves after exposure of Plectranthus sp. plants to 900 MHz electromagnetic field	23	2	611-615	1	0	1	0	0	0.5	1.5	2	0	1	0	0	0	1	1.25
Krawczyk A.	2008	Electromagnetic Field, Health and Environment: Proceedings of EHE'07	Non-thermal, continuous and modulated rf field effects on vegetal tissue developed from exposed seeds	29		142	1	1	1	0	0	1	3	2	1	1	0	0	0	2	2.5
Krishnan R.; Murugan K.	2010	J Phytol Res	Effect of mobile phone radiation on root growth and meristematic cells of Allium cepa L	23		175-181	1	0	1	0	0	1	2	2	0	1	0	0	0	1	1.5
Kumar A.; Kaur S.; Chandel S.; Singh H. P.; Batish D. R.; Kohli R. K.	2020	Ecotoxicol Environ Saf	Comparative cyto- and genotoxicity of 900 MHz and 1800 MHz electromagnetic field radiations in root meristems of Allium cepa	188		109786	1	0.5	1	1	0	0.5	3	2	0.5	1	1	0	0.5	3	3
Kumar A.; Singh H. P.; Batish D. R.; Kaur S.; Kohli R. K.	2016	Protoplasma	EMF radiations (1800 MHz)-inhibited early seedling growth of maize (Zea mays) involves alterations in starch and sucrose metabolism	253	4	1043-1049	1	0.5	1	0	0	0.5	2	2	0.5	1	0	0	0	1.5	1.75
Kundu A.; Vangaru S.; Bhattacharyya S.; Mallick A. I.; Gupta B.	2021	Bioelectromagnetics	Electromagnetic Irradiation Evokes Physiological and Molecular Alterations in Rice	42	2	173-185	1	0.5	1	0	0	0	1.5	2	0.5	1	0	0	0.5	2	1.75
Kundu A.; Vangaru S.; Bhowmick S.; Bhattacharyya S.; Mallick A. I.; Gupta B.	2021	Bioelectromagnetics	One-time Electromagnetic Irradiation Modifies Stress-sensitive Gene Expressions in Rice Plant	42	8	649-658	1	0.5	1	0	0	0	1.5	2	0.5	1	0	0	0.5	2	1.75
Leena P.; Pooja M.	2015	Journal of Chemical and Pharmaceutical Research	Effects of 2G and 3G mobile phone radiations on germination of seeds and growth of seedlings of pulses	7	3	268-271	1	0	1	0	0	0	1	2	0	1	0	0	0	1	1
Lung I.; Soran M. L.; Opris O.; Trusca M. R. C.; Niinemets U.; Copolovici L.	2016	Sci Total Environ	Induction of stress volatiles and changes in essential oil content and composition upon microwave exposure in the aromatic plant Ocimum basilicum	569		489-495	1	0.5	1	0	0	0.5	2	2	0	1	0	0	0.5	1.5	1.75
Magone I.	1996	Sci Total Environ	The effect of electromagnetic radiation from the Skrunda Radio Location Station on Spirodela polyrhiza (L) Schleiden cultures	180	1	75-80	1	0	1	0	0	0	1	2	0	0.5	0	0	0	0.5	0.75
Mironova E. A.; Romanovskii Y. M.	2001	Crit Rev Biomed Eng	Effect of low-intensity infrared and millimeter radiation on higher plants' biopotentials	29	3	430-439	1	0.5	0	0	0	1	1.5	2	0.5	0	0	0	0	0.5	1
Monselise E. B.; Levkovitz A.; Gottlieb H. E.; Kost D.	2011	J Environ Monit	Bioassay for assessing cell stress in the vicinity of radio-frequency irradiating antennas	13	7	1890-1896	1	0.5	1	0	0	0.5	2	2	0	1	0	0	0.5	1.5	1.75
Oluwajobi A. O.; Falusi O. A.; Zubbair N. A.	2015	Environment and Pollution	Flower bud abscission reduced in hibiscus sabdariffa by radiation from GSM mast	4	1	53	1	0	1	0	0	0	1	2	0	0.5	0	0	0	0.5	0.75
Ozel H. B.; Cetin M.; Sevik H.; Varol T.; Isik B.; Yaman B.	2021	Biologia Futura	The effects of base station as an electromagnetic radiation source on flower and cone yield and germination percentage in Pinus brutia Ten	72	3	359-365	1	0.5	0.5	0	0	1	2	2	0	0.5	0	0	0.5	1	1.5
Pesnya D. S.; Romanovsky A. V.	2013	Mutat Res Genet Toxicol Environ Mutagen	Comparison of cytotoxic and genotoxic effects of plutonium-239 alpha particles and mobile phone GSM 900 radiation in the Allium cepa test	750	1-2	27-33	1	0.5	1	1	0	0	2.5	2	0	1	1	0	0	2	2.25
Qureshi S. T.; Memon S. A.; Abassi A. R.; Sial M. A.; Bughio F. A.	2017	Saudi J Biol Sci	Radiofrequency radiations induced genotoxic and carcinogenic effects on chickpea (Cicer arietinum L.) root tip cells	24	4	883-891	1	0	0	1	0	0	1	2	0	1	1	0	0	2	1.5
Răcuciu M.	2009	Rom. Biotechnol. Lett	Effects of radiofrequency radiation on root tip cells of Zea mays	14		4365-4369	1	0.5	1	0	0	0	1.5	2	0.5	1	0	0	0	1.5	1.5
Racuciu M.; Iftode C.; Miclaus S.	2015	Romanian Journal of Physics	Inhibitory effects of low thermal radiofrequency radiation on physiological parameters of Zea mays seedlings growth	60	3-4	603-612	1	1	1	0	0	0.5	2.5	2	1	1	0	0	0	2	2.25
RĂCUCIU M.; Iftode C.; MICLĂUŞ S.	2017	Romanian Reports in Physics	ULTRAHIGH FREQUENCY-LOW POWER ELECTROMAGNETIC FIELD IMPACT ON PHYSIOLOGICAL PARAMETERS OF TWO TYPES OF CEREALS	69		712	1	1	1	0	0	0.5	2.5	2	1	1	0	0	0.5	2.5	2.5
Racuciu M.; Iftode C.; Miclaus S.	2018	International Journal of Environmental Science and Technology	Influence of 1 GHz radiation at low specific absorption rate of energy deposition on plant mitotic division process	15	6	1233-1242	1	1	1	0	0	0.5	2.5	2	1	1	0	0	1	3	2.75
Răcuciu M.; Miclăuş S.	2007	Rom J Biophys	Low-level 900 MHz electromagnetic field influence on vegetal tissue	17	3	149-156	1	1	1	0	0	0.5	2.5	2	1	1	0	0	1	3	2.75
Radic S.; Cvjetko P.; Malaric K.; Tkalec M.; Pevalek-Kozlina B.	2007	2007 IEEE/MTT-S International Microwave Symposium	Radio frequency electromagnetic field (900 MHz) induces oxidative damage to DNA and biomembrane in tobacco shoot cells (Nicotiana tabacum)			2213-2216	1	1	1	0	0	0.5	2.5	2	1	1	0	0	0	2	2.25
Ragha L.; Mishra S.; Ramachandran V.; Singh Bhatia M.	2011	J Electromagn Anal	Effects of Low-Power Microwave Fields on Seed Germination and Growth Rate	3	5	165-171	1	0.5	1	0	0	0.5	2	2	0.5	1	0	0	1	2.5	2.25
Rammal M.; Jebai F.; Rammal H.; Joumaa W. H.	2014	WSEAS Transactions on Biology and Biomedicine	Effects of long term exposure to RF/MW radiations on the expression of mRNA of stress proteins in Lycopersicon esculentum	11		10-14	1	0.5	1	0	0	0.5	2	2	0.5	1	0	0	0.5	2	2
Rana H.; Parihar L.	2014	Interna J of Botan and Resear (IJBR)	Effect of mobile phone radiations on protein contents of soybean seeds	4		1-10	1	0	1	0	0	0	1	2	0	1	0	0	0	1	1
Roux D.; Catrain A.; Lallechere S.; Joly J. C.	2015	Plant Signal Behav	Sunflower exposed to high-intensity microwave-frequency electromagnetic field: electrophysiological response requires a mechanical injury to initiate	10	1	e972787-	1	0.5	0.5	0	0	0.5	1.5	2	0.5	0	0	0	1	1.5	1.5
Roux D.; Vian A.; Girard S.; Bonnet P.; Paladian F.; Davies E.; Ledoigt G.	2008	Planta	High frequency (900 MHz) low amplitude (5 V m-1) electromagnetic field: a genuine environmental stimulus that affects transcription, translation, calcium and energy charge in tomato	227	4	883-891	1	0.5	0.5	0	0	0	1	2	0.5	1	0	0	0	1.5	1.25
Roux D.; Vian A.; Girard S.; Bonnet P.; Paldian F.; Davies E.; Ledoigt G.	2006	Physiol Plant	Electromagnetic fields (900 MHz) evoke consistent molecular responses in tomato plants	128	2	283-288	1	0.5	0.5	0	0	0	1	2	0.5	1	0	0	0	1.5	1.25
Rusakova A.; Nosachev I.; Lysenko V.; Guo Y.; Logvinov A.; Kirichenko E.; Varduny T.; Cherednikov S.; Chugueva O.	2017	Information processing in agriculture	Impact of high strength electromagnetic fields generated by Tesla transformer on plant cell ultrastructure	4	3	253-258	1	0.5	1	0	0	0	1.5	2	0.5	1	0	0	0	1.5	1.5
Sandu D.; Goiceanu C.; Ispas A.; Creanga I.; Miclaus S.; Creanga D. E.	2005	Acta Biologica Hungarica	A preliminary study on ultra high frequency electromagnetic fields effect on black locust chlorophylls	56	1-2	109-117	1	0.5	1	0	0	0	1.5	2	0.5	1			0	1.5	1.5
Schmutz P.; Siegenthaler J.; Stager C.; Tarjan D.; Bucher J. B.	1996	Science of the Total Environment	Long-term exposure of young spruce and beech trees to 2450-MHz microwave radiation	180	1	43-48	1	0.5	1	0	0	0.5	2	2	0.5	1	0	0	1	2.5	2.25
Scialabba A.; Tamburello C.	2002	Acta botanica gallica	Microwave effects on germination and growth of radish (Raphanus sativus L.) seedlings	149	2	113-123	1	0	1	0	0	0.5	1.5	2	0.5	0	0	0	0	0.5	1
Selga T.; Selga M.	1996	Sci Total Environ	Response of Pinus sylvestris L. needles to electromagnetic fields. Cytological and ultrastructural aspects	180	1	65-73	1	0.5	1	0	0	0	1.5	2	0.5	1	0	0	0	1.5	1.5
Senavirathna M.; Asaeda T.	2014	Biologia Plantarum	Radio-frequency electromagnetic radiation alters the electric potential of Myriophyllum aquaticum	58	2	355-362	1	0.5	1	0	0	0	1.5	2	0.5	1	0	0	1	2.5	2
Senavirathna M.; Asaeda T.	2018	Plant Signal Behav	Microwave radiation alters burn injury-evoked electric potential in Nicotiana benthamiana	13	6	e1486145	1	0.5	1	0	0	0.5	2	2	0.5	1	0	0	1	2.5	2.25
Senavirathna M. D.; Asaeda T.; Thilakarathne B. L.; Kadono H.	2014	Plant Signal Behav	Nanometer-scale elongation rate fluctuations in the Myriophyllum aquaticum (Parrot feather) stem were altered by radio-frequency electromagnetic radiation	9	3	e28590-1-e28590-7	1	1	1	0	0	1	3	2	0.5	1	0	0	1	2.5	2.75
Senavirathna M. D.; Takashi A.; Kimura Y.	2014	Electromagn Biol Med	Short-duration exposure to radiofrequency electromagnetic radiation alters the chlorophyll fluorescence of duckweeds (Lemna minor)	33	4	327-334	1	1	1	0	0	0.5	2.5	2	0.5	1	0	0	1	2.5	2.5
Senevirathna M. D. H. J.; Nagahage I. S. P.; Muhetaer G.	2020	Brazilian Journal of Botany	Stimulatory effect of exposure to low-power-density 2.45 GHz microwaves on Arabidopsis thaliana seedlings in vitro	43	3	459-467	1	1	1	0	0	0.5	2.5	2	0.5	1	0	0	0.5	2	2.25
Sharma S.; Parihar L.	2014	Current World Environment	Effect of Mobile Phone Radiation on Nodule Formation in the Leguminous Plants	9	1	145	1	0	1	0	0	0.5	1.5	2	0	1	0	0	0	1	1.25
Sharma V.; Singh G.; Kohli R. K.	2009	The Ecoscan	Effect of mobile phone EMF on biochemical changes in emerging seedlings of Phaseolus aureus Roxb	3	3-4	211-214	1	0	1	0	0	0.5	1.5	2	0	1	0	0	0	1	1.25
Sharma V. P.; Singh H. P.; Batish D. R.; Kohli R. K.	2010	Z Naturforsch C	Cell phone radiations affect early growth of Vigna radiata (mung bean) through biochemical alterations	65	1-2	66-72	1	0	1	0	0	0.5	1.5	2	0	1	0	0	0	1	1.25
Sharma V. P.; Singh H. P.; Kohli R. K.; Batish D. R.	2009	Sci Total Environ	Mobile phone radiation inhibits Vigna radiata (mung bean) root growth by inducing oxidative stress	407	21	5543-5547	1	0	1	0	0	0.5	1.5	2	0	1	0	0	0	1	1.25
Singh H. P.; Sharma V. P.	2011	Epidemiology	Electromagnetic Radiations From Cell Phone Inhibit Plant Root Growth Through Induction of Oxidative Damage	22	1	S249-S249	1	0	1	0	0	0	1	2	0	0	0	0	0	0	0.5
Singh H. P.; Sharma V. P.; Batish D. R.; Kohli R. K.	2012	Environ Monit Assess	Cell phone electromagnetic field radiations affect rhizogenesis through impairment of biochemical processes	184	4	1813-1821	1	0.5	1	0	0	0.5	2	2	0	1	0	0	0.5	1.5	1.75
Skiles J. W.	2006	Acta Astronautica	Plant response to microwaves at 2.45 GHz	58	5	258-263	1	1	1	0	0	0.5	2.5	2	0.5	1	0	0	0.5	2	2.25
Soran M. L.; Stan M.; Niinemets U.; Copolovici L.	2014	J Plant Physiol	Influence of microwave frequency electromagnetic radiation on terpene emission and content in aromatic plants	171	15	1436-1443	1	1	1	0	0	0	2	2	0	1	0	0	0.5	1.5	1.75
Stefi A. L.; Margaritis L. H.; Christodoulakis N. S.	2016	Flora	The effect of the non ionizing radiation on cultivated plants of Arabidopsis thaliana (Col.)	223		114-120	1	0.5	1	0	0	0.5	2	2	0.5	1	0	0	0.5	2	2
Stefi A. L.; Margaritis L. H.; Christodoulakis N. S.	2017	Flora	The effect of the non-ionizing radiation on exposed, laboratory cultivated maize (Zea mays L.) plants	233		22-30	1	0.5	1	0	0	0.5	2	2	0	1	0	0	0.5	1.5	1.75
Stefi A. L.; Margaritis L. H.; Christodoulakis N. S.	2017	Flora	The effect of the non ionizing radiation on exposed, laboratory cultivated upland cotton (Gossypium hirsutum L.) plants	226		55-64	1	0.5	1	0	0	0.5	2	2	0	1	0	0	0.5	1.5	1.75
Stefi A. L.; Margaritis L. H.; Christodoulakis N. S.	2017	Flora	The aftermath of long-term exposure to non-ionizing radiation on laboratory cultivated pine plants (Pinus halepensis M.)	234		173-186	1	0.5	1	0	0	0.5	2	2	0	1	0	0	0	1	1.5
Stefi A. L.; Vassilacopoulou D.; Margaritis L. H.; Christodoulakis N. S.	2018	Flora	Oxidative stress and an animal neurotransmitter synthesizing enzyme in the leaves of wild growing myrtle after exposure to GSM radiation	243		67-76	1	0	1	0	0	0	1	2	0	0.5	0	0	0	0.5	0.75
Surducan E.; Surducan V.; Butiuc-Keul A.; Halgamagy A.	2013	Studia Univesitas Babes-Bolyai Biologia	Microwaves irradiation experiments on biological samples	58	1	83-98	1	0	1	0	0	0.5	1.5	2	0	1	0	0	1	2	1.75
Surducan V.; Surducan E.; Neamtu C.; Mot A. C.; Ciorîță A.	2020	Bioelectromagnetics	Effects of Long-Term Exposure to Low-Power 915 MHz Unmodulated Radiation on Phaseolus vulgaris L	41	3	200-212	1	0.5	1	0	0	0.5	2	2	0.5	1	0	0	0.5	2	2
Tafforeau M.; Verdus M. C.; Norris V.; White G.; Demarty M.; Thellier M.; Ripoll C.	2002	Journal of Trace and Microprobe Techniques	SIMS Study of the Calciumdeprivation step related to epidermal meristem production induced in flax by cold shock or radiation from a GSM telephone	20	4	611-623	1	0	1	1	0	0.5	2.5	2	0	1	1	0	0.5	2.5	2.5
Tafforeau M.; Verdus M. C.; Norris V.; White G. J.; Cole M.; Demarty M.; Thellier M.; Ripoll C.	2004	Bioelectromagnetics	Plant sensitivity to low intensity 105 GHz electromagnetic radiation	25	6	403-407	1	0.5	1	0	0	0.5	2	2	0.5	1	0	0	1	2.5	2.25
Tkalec M.; Malaric K.; Pavlica M.; Pevalek-Kozlina B.; Vidakovic-Cifrek Z.	2009	Mutat Res Genet Toxicol Environ Mutagen	Effects of radiofrequency electromagnetic fields on seed germination and root meristematic cells of Allium cepa L	672	2	76-81	1	1	1	0	0	0.5	2.5	2	0.5	1	0	0	0.5	2	2.25
Tkalec M.; Malaric K.; Pevalek-Kozlina B.	2005	Bioelectromagnetics	Influence of 400, 900, and 1900 MHz electromagnetic fields on Lemna minor growth and peroxidase activity	26	3	185-193	1	1	1	0	0	0.5	2.5	2	0.5	1	0	0	0.5	2	2.25
Tkalec M.; Malaric K.; Pevalek-Kozlina B.	2007	Sci Total Environ	Exposure to radiofrequency radiation induces oxidative stress in duckweed Lemna minor L	388	1-3	78-89	1	1	1	1	0	0.5	3.5	2	0.5	1	1	0	0.5	3	3.25
Upadhyaya C.; Patel I.; Upadhyaya T.; Desai A.	2021	Inventive Systems and Control	Exposure Effect of 900 MHz Electromagnetic Field Radiation on Antioxidant Potential of Medicinal Plant Withania Somnifera			951-964	1	0	1	1	0	0	2	2	0	1	1	0	0	2	2
Upadhyaya C.; Patel I.; Upadhyaya T.; Desai A.; Patel U.; Pandya K.	2021	2021 5th International Conference on Computing Methodologies and Communication (ICCMC)	Investigation of Mobile Communication Radio Frequency Exposure on the Medicinal Property of Jasminum Grandiflorum L			212-218	1	0	1	1	0	0	2	2	0	1	1	0	0	2	2
Upadhyaya C.; Upadhyaya T.; Patel I.	2022	Journal of Radiation Research and Applied Sciences	Attributes of non-ionizing radiation of 1800 MHz frequency on plant health and antioxidant content of Tomato (Solanum Lycopersicum) plants	15	1	54-68	1	0.5	1	0	0	0.5	2	2	0.5	1	0	0	0	1.5	1.75
Upadhyaya C.; Upadhyaya T.; Patel I.	2022	Journal of Radiation Research and Applied Sciences	Exposure effects of non-ionizing radiation of radio waves on antimicrobial potential of medicinal plants	15	1	1-10	1	0.5	1	1	0	0.5	3	2	1	1	1	0	0.5	3.5	3.25
Upadhyaya T.			Carbohydrate content modifications in plant due to Electromagnetic Wave Exposure	3	6		1	0	1	0	0	0	1	2	0	1	0	0	0	1	1
Ursache M.; Mindru G.; Creangă D. E.; Tufescu F. M.; Goiceanu C.	2009	Romanian Journal of Physics	The Effects of High Frequency Electromagnetic Waves on the Vegetal Organisms	54	1-2	133–145	1	0.5	1	0	0	0.5	2	2	0.5	1	0	0	0	1.5	1.75
Vian A.; Roux D.; Girard S.; Bonnet P.; Paladian F.; Davies E.; Ledoigt G.	2006	Plant Signal Behav	Microwave Irradiation Affects Gene Expression in Plants	1	2	67-70	1	1	1	0	0	0.5	2.5	2	0.5	1	0	0	0	1.5	2
Waldmann-Selsam C.; la Puente A. B. D.; Breunig H.; Balmori A.	2016	Science of the Total Environment	Radiofrequency radiation injures trees around mobile phone base stations	572		554-569	1	0.5	0.5	0	1	0.5	2.5	2	1	0.5	0	1	0.5	3	2.75
Zareh H.; Mohsenzadeh S.	2015	Journal of Nutrition and Food Sciences	Electromagnetic waves from GSM mobile phone simulator increase germination and abiotic stress in Zea mays L	5	4		1	0.5	1	0	0	0.5	2	2	0	1	0	0	0.5	1.5	1.75
